# Supplementary material for: Bayesian Estimation of Past Population Dynamics in BEAST 1.10 Using the Skygrid Coalescent Model
Source: Mol Biol Evol. 2019 Jul 31;36(11):2620–8. doi: 10.1093/molbev/msz172 (PMC6805224; doi:10.1093/molbev/msz172)
Supplement: msz172_Supplementary_Data [file msz172_supplementary_data.zip]

Archive with 7 entries (7 files):
- BEAST-Protocol_without_figures.bbl
- cpl-natbib.sty
- crop.sty
- mbe.bst
- MBE.cls
- protocol.bib
- Supplementary_information.pdf
