# Supplementary material for: Bayesian Estimation of Past Population Dynamics in BEAST 1.10 Using the Skygrid Coalescent Model
Source: Mol Biol Evol. 2019 Jul 31;36(11):2620–8. doi: 10.1093/molbev/msz172 (PMC6805224; doi:10.1093/molbev/msz172)
Supplement: msz172_Supplementary_Data [file msz172_supplementary_data.zip › BEAST-Protocol_without_figures.bbl]

\begin{thebibliography}{36}
\providecommand{\natexlab}[1]{#1}

\bibitem[{Ayres et~al.(2019)Ayres, Cummings, Baele, Darling, Lewis, Swofford,
  Huelsenbeck, Lemey, Rambaut, and Suchard}]{ayres2019beagle}
Ayres DL, Cummings MP, Baele G, Darling AE, Lewis PO, Swofford DL, Huelsenbeck
  JP, Lemey P, Rambaut A, Suchard MA. 2019.
\newblock {BEAGLE} 3: improved performance, scaling and usability for a
  high-performance computing library for statistical phylogenetics.
\newblock \emph{Syst. Biol.} in press.

\bibitem[{Baele et~al.(2016)Baele, Lemey, and Suchard}]{Baele2016b}
Baele G, Lemey P, Suchard MA. 2016.
\newblock {Genealogical working distributions for {B}ayesian model testing with
  phylogenetic uncertainty}.
\newblock \emph{Systematic Biology}. 65:250--264.

\bibitem[{Bell et~al.(2015)Bell, Lewandowski, Myers, Wooldridge, Aarons,
  Simpson, Vipond, Jacobs, Gharbia, and Zambon}]{Bell:2015aa}
Bell A, Lewandowski K, Myers R, Wooldridge D, Aarons E, Simpson A, Vipond R,
  Jacobs M, Gharbia S, Zambon M. 2015.
\newblock Genome sequence analysis of {E}bola virus in clinical samples from
  three {B}ritish healthcare workers, {A}ugust 2014 to {M}arch 2015.
\newblock \emph{Euro Surveill}. 20.

\bibitem[{Biek et~al.(2015)Biek, Pybus, Lloyd-Smith, and Didelot}]{Biek2015}
Biek R, Pybus OG, Lloyd-Smith JO, Didelot X. 2015.
\newblock Measurably evolving pathogens in the genomic era.
\newblock \emph{Trends Ecol. Evol.} 30:306--13.

\bibitem[{Bouckaert et~al.(2014)Bouckaert, Heled, K{\"u}hnert, Vaughan, Wu,
  Xie, Suchard, Rambaut, and Drummond}]{10.1371/journal.pcbi.1003537}
Bouckaert R, Heled J, K{\"u}hnert D, Vaughan T, Wu CH, Xie D, Suchard MA,
  Rambaut A, Drummond AJ. 2014.
\newblock {BEAST} 2: a software platform for {B}ayesian evolutionary analysis.
\newblock \emph{PLOS Computational Biology}. 10:1--6.

\bibitem[{Carroll et~al.(2015)Carroll, Matthews, Hiscox
  et~al.}]{Carroll:2015aa}
Carroll MW, Matthews DA, Hiscox JA, et~al. (132 co-authors). 2015.
\newblock Temporal and spatial analysis of the 2014--2015 {E}bola virus
  outbreak in {W}est {A}frica.
\newblock \emph{Nature}. 524:97 EP --.

\bibitem[{Chernomor et~al.(2016)Chernomor, Minh, and von
  Haeseler}]{10.1093/sysbio/syw037}
Chernomor O, Minh BQ, von Haeseler A. 2016.
\newblock Terrace aware data structure for phylogenomic inference from
  supermatrices.
\newblock \emph{Systematic Biology}. 65:997--1008.

\bibitem[{Drummond et~al.(2006)Drummond, Ho, Phillips, and
  Rambaut}]{Drummond06}
Drummond AJ, Ho SYW, Phillips MJ, Rambaut A. 2006.
\newblock Relaxed phylogenetics and dating with confidence.
\newblock \emph{PLoS Biol.} 4:e88.

\bibitem[{Drummond et~al.(2002)Drummond, Nicholls, Rodrigo, and
  Solomon}]{Drummond02}
Drummond AJ, Nicholls GK, Rodrigo AG, Solomon W. 2002.
\newblock Estimating mutation parameters, population history and genealogy
  simultaneously from temporally spaced sequence data.
\newblock \emph{Genetics}. 161:1307--1320.

\bibitem[{Drummond et~al.(2003)Drummond, Pybus, Rambaut, Forsberg, and
  Rodrigo}]{Drummond03}
Drummond AJ, Pybus OG, Rambaut A, Forsberg R, Rodrigo AG. 2003.
\newblock Measurably evolving populations.
\newblock \emph{Trends Ecol. Evol.} 18:481--488.

\bibitem[{Drummond et~al.(2005)Drummond, Rambaut, Shapiro, and
  Pybus}]{Drummond05}
Drummond AJ, Rambaut A, Shapiro B, Pybus OG. 2005.
\newblock {B}ayesian coalescent inference of past population dynamics from
  molecular sequences.
\newblock \emph{Mol. Biol. Evol.} 22:1185--1192.

\bibitem[{Drummond and Suchard(2010)}]{Drummond2010}
Drummond AJ, Suchard MA. 2010.
\newblock Bayesian random local clocks, or one rate to rule them all.
\newblock \emph{BMC Biol.} 8:114.

\bibitem[{Dudas et~al.(2017)Dudas, Carvalho, Bedford et~al.}]{Dudas2017}
Dudas G, Carvalho LM, Bedford T, et~al. (96 co-authors). 2017.
\newblock Virus genomes reveal factors that spread and sustained the {E}bola
  epidemic.
\newblock \emph{Nature}. 544:309--315.

\bibitem[{Dudas and Rambaut(2014)}]{Dudas2014}
Dudas G, Rambaut A. 2014.
\newblock Phylogenetic analysis of {G}uinea 2014 {EBOV} ebolavirus outbreak.
\newblock \emph{PLoS Currents: Outbreaks}. 6.

\bibitem[{Faria et~al.(2014)Faria, Rambaut, Suchard et~al.}]{Faria2014}
Faria NR, Rambaut A, Suchard MA, et~al. (14 co-authors). 2014.
\newblock The early spread and epidemic ignition of {HIV-1} in human
  populations.
\newblock \emph{Science}. 346:56--61.

\bibitem[{Gill et~al.(2016)Gill, Lemey, Bennett, Biek, and Suchard}]{Gill2016}
Gill MS, Lemey P, Bennett SN, Biek R, Suchard MA. 2016.
\newblock Understanding past population dynamics: {B}ayesian coalescent-based
  modeling with covariates.
\newblock \emph{Systematic Biology}. 65:1041--1056.

\bibitem[{Gill et~al.(2013)Gill, Lemey, Faria, Rambaut, Shapiro, and
  Suchard}]{Gill}
Gill MS, Lemey P, Faria NR, Rambaut A, Shapiro B, Suchard MA. 2013.
\newblock Improving {B}ayesian population dynamics inference: a
  coalescent-based model for multiple loci.
\newblock \emph{Mol. Biol. Evol.} 30:713--724.

\bibitem[{Gire et~al.(2014)Gire, Goba, Andersen et~al.}]{Gire:2014aa}
Gire SK, Goba A, Andersen KG, et~al. (58 co-authors). 2014.
\newblock Genomic surveillance elucidates {E}bola virus origin and transmission
  during the 2014 outbreak.
\newblock \emph{Science}. 345:1369--1372.

\bibitem[{Hasegawa et~al.(1985)Hasegawa, Kishino, and Yano}]{Hasegawa:1985aa}
Hasegawa M, Kishino H, Yano T. 1985.
\newblock Dating of the human-ape splitting by a molecular clock of
  mitochondrial dna.
\newblock \emph{J Mol Evol}. 22:160--174.

\bibitem[{Huelsenbeck et~al.(2016)Huelsenbeck, Landis, Höhna, Heath, Boussau,
  Moore, Lartillot, and Ronquist}]{10.1093/sysbio/syw021}
Huelsenbeck JP, Landis MJ, Höhna S, Heath TA, Boussau B, Moore BR, Lartillot
  N, Ronquist F. 2016.
\newblock Rev{B}ayes: {B}ayesian phylogenetic inference using graphical models
  and an interactive model-specification language.
\newblock \emph{Systematic Biology}. 65:726--736.

\bibitem[{Huelsenbeck et~al.(2001)Huelsenbeck, Ronquist, Nielsen, and
  Bollback}]{Huelsenbeck2001}
Huelsenbeck JP, Ronquist F, Nielsen R, Bollback JP. 2001.
\newblock {B}ayesian inference of phylogeny and its impact on evolutionary
  biology.
\newblock \emph{Science}. 294:2310--2314.

\bibitem[{Husemann et~al.(2016)Husemann, Zachos, Paxton, and
  Habel}]{Husemann2016}
Husemann M, Zachos FE, Paxton RJ, Habel JC. 2016.
\newblock Effective population size in ecology and evolution.
\newblock \emph{Heredity}. 117:191--192.

\bibitem[{Minin et~al.(2008)Minin, Bloomquist, and Suchard}]{Minin}
Minin VM, Bloomquist EW, Suchard MA. 2008.
\newblock Smooth skyride through a rough skyline: {B}ayesian coalescent-based
  inference of population dynamics.
\newblock \emph{Mol. Biol. Evol.} 25:1459--1471.

\bibitem[{Nakamura et~al.(2018)Nakamura, Tomii, Yamada, and
  Katoh}]{10.1093/bioinformatics/bty121}
Nakamura T, Tomii K, Yamada KD, Katoh K. 2018.
\newblock {Parallelization of MAFFT for large-scale multiple sequence
  alignments}.
\newblock \emph{Bioinformatics}. 34:2490--2492.

\bibitem[{Nascimento et~al.(2017)Nascimento, Reis, and
  Yang}]{Nascimento:2017aa}
Nascimento FF, Reis Md, Yang Z. 2017.
\newblock A biologist's guide to {B}ayesian phylogenetic analysis.
\newblock \emph{Nature Ecology \& Evolution}. 1:1446--1454.

\bibitem[{Nguyen et~al.(2014)Nguyen, Schmidt, von Haeseler, and
  Minh}]{10.1093/molbev/msu300}
Nguyen LT, Schmidt HA, von Haeseler A, Minh BQ. 2014.
\newblock {IQ-TREE}: A fast and effective stochastic algorithm for estimating
  maximum-likelihood phylogenies.
\newblock \emph{Mol. Biol. Evol.} 32:268--274.

\bibitem[{Park et~al.(2015)Park, Dudas, Wohl et~al.}]{Park2015}
Park DJ, Dudas G, Wohl S, et~al. (85 co-authors). 2015.
\newblock Ebola virus epidemiology, transmission, and evolution during seven
  months in {S}ierra {L}eone.
\newblock \emph{Cell}. 161:1516--1526.

\bibitem[{Rambaut et~al.(2018)Rambaut, Drummond, Xie, Baele, and
  Suchard}]{Rambaut2018}
Rambaut A, Drummond AJ, Xie D, Baele G, Suchard MA. 2018.
\newblock Posterior summarization in {B}ayesian phylogenetics using {T}racer
  1.7.
\newblock \emph{Syst. Biol.} 67:901--904.

\bibitem[{Rambaut et~al.(2016)Rambaut, Lam, Max~Carvalho, and
  Pybus}]{Rambaut:2016aa}
Rambaut A, Lam TT, Max~Carvalho L, Pybus OG. 2016.
\newblock Exploring the temporal structure of heterochronous sequences using
  {TempEst} (formerly {Path-O-Gen}).
\newblock \emph{Virus Evol}. 2:vew007.

\bibitem[{Ronquist et~al.(2012)Ronquist, Teslenko, van~der Mark, Ayres,
  Darling, H{\"o}hna, Larget, Liu, Suchard, and Huelsenbeck}]{MrBayes}
Ronquist F, Teslenko M, van~der Mark P, Ayres DL, Darling A, H{\"o}hna S,
  Larget B, Liu L, Suchard MA, Huelsenbeck JP. 2012.
\newblock Mr{B}ayes 3.2: efficient {B}ayesian phylogenetic inference and model
  choice across a large model space.
\newblock \emph{Systematic biology}. 61:539--542.

\bibitem[{Suchard et~al.(2018)Suchard, Lemey, Baele, Ayres, Drummond, and
  Rambaut}]{Suchard2018}
Suchard M, Lemey P, Baele G, Ayres D, Drummond A, Rambaut A. 2018.
\newblock Bayesian phylogenetic and phylodynamic data integration using {BEAST}
  1.10.
\newblock \emph{Virus Evol.} 4:vey016.

\bibitem[{van Vuren et~al.(2019)van Vuren, Ladner, Grobbelaar
  et~al.}]{v11010071}
van Vuren PJ, Ladner JT, Grobbelaar AA, et~al. (16 co-authors). 2019.
\newblock Phylodynamic analysis of {E}bola virus disease transmission in
  {S}ierra {L}eone.
\newblock \emph{Viruses}. 11.

\bibitem[{Volz et~al.(2013)Volz, Koelle, and Bedford}]{Volz2013}
Volz EM, Koelle K, Bedford T. 2013.
\newblock Viral phylodynamics.
\newblock \emph{PLoS Comp. Biol.} 9:e1002947.

\bibitem[{Worobey et~al.(2014)Worobey, Han, and Rambaut}]{Worobey2014}
Worobey M, Han GZ, Rambaut A. 2014.
\newblock A synchronized global sweep of the internal genes of modern avian
  influenza virus.
\newblock \emph{Nature}. 508:254--257.

\bibitem[{Yang(1994)}]{Yang1994}
Yang Z. 1994.
\newblock Maximum likelihood phylogenetic estimation from {DNA} sequences with
  variable rates over sites: approximate methods.
\newblock \emph{J. Mol. Evol.} 11:306--314.

\bibitem[{Yang(1996)}]{Yang1996}
Yang Z. 1996.
\newblock Among-site rate variation and its impact on phylogenetic analyses.
\newblock \emph{Trends Ecol. Evol.} 11:367--372.

\end{thebibliography}
