# Supplementary material for: Bayesian Estimation of Past Population Dynamics in BEAST 1.10 Using the Skygrid Coalescent Model
Source: Mol Biol Evol. 2019 Jul 31;36(11):2620–8. doi: 10.1093/molbev/msz172 (PMC6805224; doi:10.1093/molbev/msz172)
Supplement: msz172_Supplementary_Data [file msz172_supplementary_data.zip › protocol.bib]

%% This BibTeX bibliography file was created using BibDesk.
%% https://bibdesk.sourceforge.io/

%% Created for Verity Hill at 2019-03-07 16:16:37 +0000 


%% Saved with string encoding Unicode (UTF-8) 

@article{10.1093/sysbio/syv068,
    author = {To, Thu-Hien and Jung, Matthieu and Lycett, Samantha and Gascuel, Olivier},
    title = "{Fast Dating Using Least-Squares Criteria and Algorithms}",
    journal = {Syst. Biol.},
    volume = {65},
    number = {1},
    pages = {82-97},
    year = {2015},
    month = {09},
    abstract = "{ Phylogenies provide a useful way to understand the evolutionary history of genetic samples, and data sets with more than a thousand taxa are becoming increasingly common, notably with viruses (e.g., human immunodeficiency virus (HIV)). Dating ancestral events is one of the first, essential goals with such data. However, current sophisticated probabilistic approaches struggle to handle data sets of this size. Here, we present very fast dating algorithms, based on a Gaussian model closely related to the Langley–Fitch molecular-clock model. We show that this model is robust to uncorrelated violations of the molecular clock. Our algorithms apply to serial data, where the tips of the tree have been sampled through times. They estimate the substitution rate and the dates of all ancestral nodes. When the input tree is unrooted, they can provide an estimate for the root position, thus representing a new, practical alternative to the standard rooting methods (e.g., midpoint). Our algorithms exploit the tree (recursive) structure of the problem at hand, and the close relationships between least-squares and linear algebra. We distinguish between an unconstrained setting and the case where the temporal precedence constraint (i.e., an ancestral node must be older that its daughter nodes) is accounted for. With rooted trees, the former is solved using linear algebra in linear computing time (i.e., proportional to the number of taxa), while the resolution of the latter, constrained setting, is based on an active-set method that runs in nearly linear time. With unrooted trees the computing time becomes (nearly) quadratic (i.e., proportional to the square of the number of taxa). In all cases, very large input trees (\\&gt;10,000 taxa) can easily be processed and transformed into time-scaled trees. We compare these algorithms to standard methods (root-to-tip, r8s version of Langley–Fitch method, and BEAST). Using simulated data, we show that their estimation accuracy is similar to that of the most sophisticated methods, while their computing time is much faster. We apply these algorithms on a large data set comprising 1194 strains of Influenza virus from the pdm09 H1N1 Human pandemic. Again the results show that these algorithms provide a very fast alternative with results similar to those of other computer programs. These algorithms are implemented in the LSD software (least-squares dating), which can be downloaded from http://www.atgc-montpellier.fr/LSD/ , along with all our data sets and detailed results. An Online Appendix, providing additional algorithm descriptions, tables, and figures can be found in the Supplementary Material available on Dryad at http://dx.doi.org/10.5061/dryad.968t3 . }",
    issn = {1063-5157},
    doi = {10.1093/sysbio/syv068},
    url = {https://doi.org/10.1093/sysbio/syv068},
    eprint = {http://oup.prod.sis.lan/sysbio/article-pdf/65/1/82/24588910/syv068.pdf},
}

@article{10.1093/ve/vex025,
    author = {Volz, E. M. and Frost, S. D. W.},
    title = "{Scalable relaxed clock phylogenetic dating}",
    journal = {Virus Evol.},
    volume = {3},
    number = {2},
    year = {2017},
    month = {08},
    abstract = "{Molecular clock models relate observed genetic diversity to calendar time, enabling estimation of times of common ancestry. Many large datasets of fast-evolving viruses are not well fitted by molecular clock models that assume a constant substitution rate through time, and more flexible relaxed clock models are required for robust inference of rates and dates. Estimation of relaxed molecular clocks using Bayesian Markov chain Monte Carlo is computationally expensive and may not scale well to large datasets. We build on recent advances in maximum likelihood and least-squares phylogenetic and molecular clock dating methods to develop a fast relaxed-clock method based on a Gamma-Poisson mixture model of substitution rates. This method estimates a distinct substitution rate for every lineage in the phylogeny while being scalable to large phylogenies. Unknown lineage sample dates can be estimated as well as unknown root position. We estimate confidence intervals for rates, dates, and tip dates using parametric and non-parametric bootstrap approaches. This method is implemented as an open-source R package, treedater.}",
    issn = {2057-1577},
    doi = {10.1093/ve/vex025},
    url = {https://doi.org/10.1093/ve/vex025},
    eprint = {http://oup.prod.sis.lan/ve/article-pdf/3/2/vex025/19664366/vex025.pdf},
}

@article{Larsson:2014aa,
	Abstract = {SUMMARY: AliView is an alignment viewer and editor designed to meet the requirements of next-generation sequencing era phylogenetic datasets. AliView handles alignments of unlimited size in the formats most commonly used, i.e. FASTA, Phylip, Nexus, Clustal and MSF. The intuitive graphical interface makes it easy to inspect, sort, delete, merge and realign sequences as part of the manual filtering process of large datasets. AliView also works as an easy-to-use alignment editor for small as well as large datasets. AVAILABILITY AND IMPLEMENTATION: AliView is released as open-source software under the GNU General Public License, version 3.0 (GPLv3), and is available at GitHub (www.github.com/AliView). The program is cross-platform and extensively tested on Linux, Mac OS X and Windows systems. Downloads and help are available at http://ormbunkar.se/aliview CONTACT: anders.larsson@ebc.uu.se SUPPLEMENTARY INFORMATION: Supplementary data are available at Bioinformatics online.},
	Address = {Systematic Biology, Department of Organismal Biology, Evolutionary Biology Centre, Uppsala University, Uppsala 75236, Sweden.},
	Author = {Larsson, Anders},
	Copyright = {{\copyright}The Author 2014. Published by Oxford University Press.},
	Crdt = {2014/08/07 06:00},
	Date = {2014 Nov 15},
	Date-Added = {2019-05-13 17:17:16 +0100},
	Date-Modified = {2019-05-13 17:17:16 +0100},
	Dcom = {20150109},
	Dep = {20140805},
	Doi = {10.1093/bioinformatics/btu531},
	Edat = {2014/08/07 06:00},
	Issn = {1367-4811 (Electronic); 1367-4803 (Print); 1367-4803 (Linking)},
	Jid = {9808944},
	Journal = {Bioinformatics},
	Jt = {Bioinformatics (Oxford, England)},
	Language = {eng},
	Lid = {10.1093/bioinformatics/btu531 {$[$}doi{$]$}},
	Lr = {20181202},
	Mh = {High-Throughput Nucleotide Sequencing; *Phylogeny; Sequence Alignment/*methods; *Software},
	Mhda = {2015/01/13 06:00},
	Month = {Nov},
	Number = {22},
	Own = {NLM},
	Pages = {3276--3278},
	Phst = {2014/08/07 06:00 {$[$}entrez{$]$}; 2014/08/07 06:00 {$[$}pubmed{$]$}; 2015/01/13 06:00 {$[$}medline{$]$}},
	Pii = {btu531; btu531},
	Pmc = {PMC4221126},
	Pmid = {25095880},
	Pst = {ppublish},
	Pt = {Journal Article; Research Support, Non-U.S. Gov't},
	Sb = {IM},
	Status = {MEDLINE},
	Title = {AliView: a fast and lightweight alignment viewer and editor for large datasets.},
	Volume = {30},
	Year = {2014},
	Bdsk-Url-1 = {https://doi.org/10.1093/bioinformatics/btu531}}


@article{10.1371/journal.pcbi.1003537,
	Abstract = {We present a new open source, extensible and flexible software platform for Bayesian evolutionary analysis called BEAST 2. This software platform is a re-design of the popular BEAST 1 platform to correct structural deficiencies that became evident as the BEAST 1 software evolved. Key among those deficiencies was the lack of post-deployment extensibility. BEAST 2 now has a fully developed package management system that allows third party developers to write additional functionality that can be directly installed to the BEAST 2 analysis platform via a package manager without requiring a new software release of the platform. This package architecture is showcased with a number of recently published new models encompassing birth-death-sampling tree priors, phylodynamics and model averaging for substitution models and site partitioning. A second major improvement is the ability to read/write the entire state of the MCMC chain to/from disk allowing it to be easily shared between multiple instances of the BEAST software. This facilitates checkpointing and better support for multi-processor and high-end computing extensions. Finally, the functionality in new packages can be easily added to the user interface (BEAUti 2) by a simple XML template-based mechanism because BEAST 2 has been re-designed to provide greater integration between the analysis engine and the user interface so that, for example BEAST and BEAUti use exactly the same XML file format.},
	Author = {Bouckaert, Remco AND Heled, Joseph AND K{\"u}hnert, Denise AND Vaughan, Tim AND Wu, Chieh-Hsi AND Xie, Dong AND Suchard, Marc A. AND Rambaut, Andrew AND Drummond, Alexei J.},
	Doi = {10.1371/journal.pcbi.1003537},
	Journal = {PLOS Computational Biology},
	Month = {04},
	Number = {4},
	Pages = {1-6},
	Publisher = {Public Library of Science},
	Title = {{BEAST} 2: a software platform for {B}ayesian evolutionary analysis},
	Url = {https://doi.org/10.1371/journal.pcbi.1003537},
	Volume = {10},
	Year = {2014},
	Bdsk-Url-1 = {https://doi.org/10.1371/journal.pcbi.1003537}}


@article{10.1093/sysbio/syw021,
    author = {Huelsenbeck, John P. and Landis, Michael J. and Höhna, Sebastian and Heath, Tracy A. and Boussau, Bastien and Moore, Brian R. and Lartillot, Nicolas and Ronquist, Fredrik},
    title = {Rev{B}ayes: {B}ayesian Phylogenetic Inference Using Graphical Models and an Interactive Model-Specification Language},
    journal = {Systematic Biology},
    volume = {65},
    number = {4},
    pages = {726-736},
    year = {2016},
    month = {05},
    abstract = "{Programs for Bayesian inference of phylogeny currently implement a unique and ﬁxed suite of models. Consequently, users of these software packages are simultaneously forced to use a number of programs for a given study, while also lacking the freedom to explore models that have not been implemented by the developers of those programs. We developed a new open-source software package, RevBayes, to address these problems. RevBayes is entirely based on probabilistic graphical models, a powerful generic framework for specifying and analyzing statistical models. Phylogenetic-graphical models can be speciﬁed interactively in RevBayes, piece by piece, using a new succinct and intuitive language called Rev. Rev is similar to the R language and the BUGS model-speciﬁcation language, and should be easy to learn for most users. The strength of RevBayes is the simplicity with which one can design, specify, and implement new and complex models. Fortunately, this tremendous ﬂexibility does not come at the cost of slower computation; as we demonstrate, RevBayes outperforms competing software for several standard analyses. Compared with other programs, RevBayes has fewer black-box elements. Users need to explicitly specify each part of the model and analysis. Although this explicitness may initially be unfamiliar, we are convinced that this transparency will improve understanding of phylogenetic models in our ﬁeld. Moreover, it will motivate the search for improvements to existing methods by brazenly exposing the model choices that we make to critical scrutiny. RevBayes is freely available at http://www.RevBayes.com. [Bayesian inference; Graphical models; MCMC; statistical phylogenetics.]}",
    issn = {1063-5157},
    doi = {10.1093/sysbio/syw021},
    url = {https://dx.doi.org/10.1093/sysbio/syw021},
    eprint = {http://oup.prod.sis.lan/sysbio/article-pdf/65/4/726/16636545/syw021.pdf},
}

@article{10.1093/bioinformatics/bty121,
    abstract = "{We report an update for the MAFFT multiple sequence alignment program to enable parallel calculation of large numbers of sequences. The G-INS-1 option of MAFFT was recently reported to have higher accuracy than other methods for large data, but this method has been impractical for most large-scale analyses, due to the requirement of large computational resources. We introduce a scalable variant, G-large-INS-1, which has equivalent accuracy to G-INS-1 and is applicable to 50 000 or more sequences.This feature is available in MAFFT versions 7.355 or later at https://mafft.cbrc.jp/alignment/software/mpi.html.Supplementary data are available at Bioinformatics online.}",
    Author = {Nakamura, Tsukasa and Tomii, Kentaro and Yamada, Kazunori D and Katoh, Kazutaka},
    Title = "{Parallelization of MAFFT for large-scale multiple sequence alignments}",
    Journal = {Bioinformatics},
    Volume = {34},
    Number = {14},
    Pages = {2490-2492},
    Year = {2018},
    Month = {03},
    issn = {1367-4803},
    doi = {10.1093/bioinformatics/bty121},
    url = {https://dx.doi.org/10.1093/bioinformatics/bty121},
    eprint = {http://oup.prod.sis.lan/bioinformatics/article-pdf/34/14/2490/25138265/bty121.pdf},
}

@article{ayres2019beagle,
	author = {Daniel L. Ayres and Michael P. Cummings and Guy Baele and Aaron E. Darling and Paul O. Lewis and David L. Swofford and John P. Huelsenbeck and Philippe Lemey and Andrew Rambaut and Marc A. Suchard},
	title = {{BEAGLE} 3: improved performance, scaling and usability for a high-performance computing library for statistical phylogenetics},
	journal = {Syst. Biol.},
	year = {2019},
	volume = {in press}
}

@article{Hasegawa:1985aa,
	Abstract = {A new statistical method for estimating divergence dates of species from DNA sequence data by a molecular clock approach is developed. This method takes into account effectively the information contained in a set of DNA sequence data. The molecular clock of mitochondrial DNA (mtDNA) was calibrated by setting the date of divergence between primates and ungulates at the Cretaceous-Tertiary boundary (65 million years ago), when the extinction of dinosaurs occurred. A generalized least-squares method was applied in fitting a model to mtDNA sequence data, and the clock gave dates of 92.3 +/- 11.7, 13.3 +/- 1.5, 10.9 +/- 1.2, 3.7 +/- 0.6, and 2.7 +/- 0.6 million years ago (where the second of each pair of numbers is the standard deviation) for the separation of mouse, gibbon, orangutan, gorilla, and chimpanzee, respectively, from the line leading to humans. Although there is some uncertainty in the clock, this dating may pose a problem for the widely believed hypothesis that the pipedal creature Australopithecus afarensis, which lived some 3.7 million years ago at Laetoli in Tanzania and at Hadar in Ethiopia, was ancestral to man and evolved after the human-ape splitting. Another likelier possibility is that mtDNA was transferred through hybridization between a proto-human and a proto-chimpanzee after the former had developed bipedalism.},
	Author = {Hasegawa, M and Kishino, H and Yano, T},
	Crdt = {1985/01/01 00:00},
	Date = {1985},
	Date-Added = {2019-03-08 16:33:10 +0000},
	Date-Modified = {2019-03-08 16:33:10 +0000},
	Dcom = {19860123},
	Edat = {1985/01/01 00:00},
	Issn = {0022-2844 (Print); 0022-2844 (Linking)},
	Jid = {0360051},
	Journal = {J Mol Evol},
	Jt = {Journal of molecular evolution},
	Language = {eng},
	Lr = {20181113},
	Mh = {Animals; *Biological Evolution; DNA, Mitochondrial/*genetics; Genes; Haplorhini/*genetics; Humans; Mathematics; Models, Genetic; Nucleic Acid Hybridization; Primates/*genetics; Proteins/genetics; Species Specificity},
	Mhda = {1985/01/01 00:01},
	Number = {2},
	Oid = {NASA: 86062639},
	Own = {NLM},
	Pages = {160--174},
	Phst = {1985/01/01 00:00 {$[$}pubmed{$]$}; 1985/01/01 00:01 {$[$}medline{$]$}; 1985/01/01 00:00 {$[$}entrez{$]$}},
	Pl = {Germany},
	Pmid = {3934395},
	Pst = {ppublish},
	Pt = {Comparative Study; Journal Article; Research Support, Non-U.S. Gov't},
	Rn = {0 (DNA, Mitochondrial); 0 (Proteins)},
	Sb = {IM; S},
	Status = {MEDLINE},
	Title = {Dating of the human-ape splitting by a molecular clock of mitochondrial DNA.},
	Volume = {22},
	Year = {1985}}

@article{Nascimento:2017aa,
	Abstract = {Bayesian methods have become very popular in molecular phylogenetics due to the availability of user-friendly software for running sophisticated models of evolution. However, Bayesian phylogenetic models are complex, and analyses are often carried out using default settings, which may not be appropriate. Here we summarize the major features of Bayesian phylogenetic inference and discuss Bayesian computation using Markov chain Monte Carlo (MCMC) sampling, the diagnosis of an MCMC run, and ways of summarizing the MCMC sample. We discuss the specification of the prior, the choice of the substitution model and partitioning of the data. Finally, we provide a list of common Bayesian phylogenetic software packages and recommend appropriate applications.},
	Author = {Nascimento, Fabr{\'\i}cia F. and Reis, Mario dos and Yang, Ziheng},
	Da = {2017/10/01},
	Date-Added = {2019-03-08 16:14:14 +0000},
	Date-Modified = {2019-03-08 16:14:14 +0000},
	Doi = {10.1038/s41559-017-0280-x},
	Id = {Nascimento2017},
	Isbn = {2397-334X},
	Journal = {Nature Ecology \& Evolution},
	Number = {10},
	Pages = {1446--1454},
	Title = {A biologist's guide to {B}ayesian phylogenetic analysis},
	Ty = {JOUR},
	Url = {https://doi.org/10.1038/s41559-017-0280-x},
	Volume = {1},
	Year = {2017},
	Bdsk-Url-1 = {https://doi.org/10.1038/s41559-017-0280-x}}

@article{Rambaut:2008aa,
	Abstract = {The evolutionary interaction between influenza A virus and the human immune system, manifest as 'antigenic drift' of the viral haemagglutinin, is one of the best described patterns in molecular evolution. However, little is known about the genome-scale evolutionary dynamics of this pathogen. Similarly, how genomic processes relate to global influenza epidemiology, in which the A/H3N2 and A/H1N1 subtypes co-circulate, is poorly understood. Here through an analysis of 1,302 complete viral genomes sampled from temperate populations in both hemispheres, we show that the genomic evolution of influenza A virus is characterized by a complex interplay between frequent reassortment and periodic selective sweeps. The A/H3N2 and A/H1N1 subtypes exhibit different evolutionary dynamics, with diverse lineages circulating in A/H1N1, indicative of weaker antigenic drift. These results suggest a sink-source model of viral ecology in which new lineages are seeded from a persistent influenza reservoir, which we hypothesize to be located in the tropics, to sink populations in temperate regions.},
	Address = {Institute of Evolutionary Biology, University of Edinburgh, Ashworth Laboratories, Edinburgh EH9 3JT, UK. a.rambaut@ed.ac.uk},
	Author = {Rambaut, Andrew and Pybus, Oliver G and Nelson, Martha I and Viboud, Cecile and Taubenberger, Jeffery K and Holmes, Edward C},
	Crdt = {2008/04/18 09:00},
	Date = {2008 May 29},
	Date-Added = {2019-03-08 15:01:26 +0000},
	Date-Modified = {2019-03-08 15:01:26 +0000},
	Dcom = {20080703},
	Dep = {20080416},
	Doi = {10.1038/nature06945},
	Edat = {2008/04/18 09:00},
	Gr = {Z01 AI000996-01/NULL/Intramural NIH HHS/United States},
	Issn = {1476-4687 (Electronic); 0028-0836 (Linking)},
	Jid = {0410462},
	Journal = {Nature},
	Jt = {Nature},
	Language = {eng},
	Lid = {10.1038/nature06945 {$[$}doi{$]$}},
	Lr = {20181113},
	Mh = {*Evolution, Molecular; Genetic Drift; Genetic Variation; Genome, Viral/*genetics; Hemagglutinin Glycoproteins, Influenza Virus/genetics; Humans; Influenza A Virus, H1N1 Subtype/*genetics/immunology; Influenza A Virus, H3N2 Subtype/*genetics/immunology; Influenza, Human/*epidemiology/*virology; Models, Biological; Neuraminidase/genetics; New York/epidemiology; New Zealand/epidemiology; Phylogeny; Reassortant Viruses/genetics/immunology},
	Mhda = {2008/07/04 09:00},
	Mid = {NIHMS54769},
	Month = {May},
	Number = {7195},
	Own = {NLM},
	Pages = {615--619},
	Phst = {2007/07/03 00:00 {$[$}received{$]$}; 2008/03/19 00:00 {$[$}accepted{$]$}; 2008/04/18 09:00 {$[$}pubmed{$]$}; 2008/07/04 09:00 {$[$}medline{$]$}; 2008/04/18 09:00 {$[$}entrez{$]$}},
	Pii = {nature06945},
	Pl = {England},
	Pmc = {PMC2441973},
	Pmid = {18418375},
	Pst = {ppublish},
	Pt = {Journal Article; Research Support, N.I.H., Extramural; Research Support, N.I.H., Intramural; Research Support, Non-U.S. Gov't},
	Rn = {0 (Hemagglutinin Glycoproteins, Influenza Virus); EC 3.2.1.18 (Neuraminidase)},
	Sb = {IM},
	Status = {MEDLINE},
	Title = {The genomic and epidemiological dynamics of human influenza A virus.},
	Volume = {453},
	Year = {2008},
	Bdsk-Url-1 = {https://doi.org/10.1038/nature06945}}

@article{Fu:2013aa,
	Abstract = {BACKGROUND: Recent analyses of de novo DNA mutations in modern humans have suggested a nuclear substitution rate that is approximately half that of previous estimates based on fossil calibration. This result has led to suggestions that major events in human evolution occurred far earlier than previously thought. RESULTS: Here, we use mitochondrial genome sequences from ten securely dated ancient modern humans spanning 40,000 years as calibration points for the mitochondrial clock, thus yielding a direct estimate of the mitochondrial substitution rate. Our clock yields mitochondrial divergence times that are in agreement with earlier estimates based on calibration points derived from either fossils or archaeological material. In particular, our results imply a separation of non-Africans from the most closely related sub-Saharan African mitochondrial DNAs (haplogroup L3) that occurred less than 62-95 kya. CONCLUSIONS: Though single loci like mitochondrial DNA (mtDNA) can only provide biased estimates of population divergence times, they can provide valid upper bounds. Our results exclude most of the older dates for African and non-African population divergences recently suggested by de novo mutation rate estimates in the nuclear genome.},
	Address = {Department of Evolutionary Genetics, Max Planck Institute for Evolutionary Anthropology, Leipzig, 04103 Germany.},
	Address1 = {CAS-MPS Joint Laboratory for Human Evolution and Archaeometry, Institute of Vertebrate Paleontology and Paleoanthropology of Chinese Academy of Sciences, Beijing 100044, P.R. China.},
	Address10 = {Department of Prehistoric and Protohistoric Archaeology, Institute for Archaeology and Cultural Anthropology, University of Bonn, Regina-Pacis-Weg 7, 53113 Bonn, Germany.},
	Address11 = {LVR-Landesmuseum Bonn, Bachstrasse 5-9, D-53115 Bonn, Germany.},
	Address12 = {Palaeogenetics Group, Institute for Anthropology, Johannes Gutenberg-University, Saarstrasse 21, D-55099 Mainz, Germany.},
	Address13 = {Universit{\`a}degli Studi di Siena Dip. di Scienze Fisiche, della Terra e dell'Ambiente U.R. Ecologia Preistorica Via Laterina, 8 - 53100 Siena, Italy.},
	Address14 = {Universit{\`a}di Firenze Dipartimento di Scienze dell'Antichit{\`a}, Medioevo e Rinascimento e Linguistica, Piazza Brunelleschi, 3-4 - 50121 Firenze, Italy.},
	Address15 = {Dipartimento di Scienze Archeologiche Universit{\`a}di Pisa via Galvani 1, 56126 Pisa.},
	Address16 = {Department of Anthropology, Faculty of Science, Masaryk University, Vina{\v r}sk{\'a}5, 603 00 Brno.},
	Address17 = {Institute of Archaeology, Academy of Science of the Czech Republic, Kralovopolska 147, 612 00 Brno, Czech Republic.},
	Address18 = {Human Genetics Department, Medical Faculty, University of T{\"u}bingen, 72070 T{\"u}bingen, Germany.},
	Address19 = {Dipartimento di Biologia Evoluzionistica, Universit{\`a}di Firenze, Firenze, Italy.},
	Address2 = {Institute for Archaeological Sciences, University of T{\"u}bingen, R{\"u}melinstr. 23, T{\"u}bingen, Germany.},
	Address20 = {Department of Evolutionary Genetics, Max Planck Institute for Evolutionary Anthropology, Leipzig, 04103 Germany.},
	Address21 = {Broad Institute of MIT and Harvard, Cambridge, MA, 02142 USA.},
	Address22 = {Department of Genetics, Harvard Medical School, Boston, MA, 02115 USA.},
	Address23 = {Department of Evolutionary Genetics, Max Planck Institute for Evolutionary Anthropology, Leipzig, 04103 Germany.},
	Address24 = {Institute for Archaeological Sciences, University of T{\"u}bingen, R{\"u}melinstr. 23, T{\"u}bingen, Germany.},
	Address3 = {Department of Biology, Emory University, Atlanta, GA, 30322 USA.},
	Address4 = {Institute for Archaeological Sciences, University of T{\"u}bingen, R{\"u}melinstr. 23, T{\"u}bingen, Germany.},
	Address5 = {Laboratoire de Pal{\'e}oanthropologie, {\'E}cole Pratique des Hautes {\'E}tudes, UMR 5199 PACEA, CNRS-Universit{\'e} de Bordeaux, Bordeaux, France.},
	Address6 = {Dipartimento di Biologia Evoluzionistica, Universit{\`a}di Firenze, Firenze, Italy.},
	Address7 = {Palaeogenetics Group, Institute for Anthropology, Johannes Gutenberg-University, Saarstrasse 21, D-55099 Mainz, Germany.},
	Address8 = {ShandongMuseum, 11899 Jing 10th Road, Jinan, Shandong 250014, P. R. China.},
	Address9 = {LVR-Landesmuseum Bonn, Bachstrasse 5-9, D-53115 Bonn, Germany.},
	Author = {Fu, Qiaomei and Mittnik, Alissa and Johnson, Philip L F and Bos, Kirsten and Lari, Martina and Bollongino, Ruth and Sun, Chengkai and Giemsch, Liane and Schmitz, Ralf and Burger, Joachim and Ronchitelli, Anna Maria and Martini, Fabio and Cremonesi, Renata G and Svoboda, Ji{\v r}{\'\i} and Bauer, Peter and Caramelli, David and Castellano, Sergi and Reich, David and P{\"a}{\"a}bo, Svante and Krause, Johannes},
	Copyright = {Copyright {\copyright}2013 Elsevier Ltd. All rights reserved.},
	Crdt = {2013/03/26 06:00},
	Date = {2013 Apr 8},
	Date-Added = {2019-03-08 14:59:12 +0000},
	Date-Modified = {2019-03-08 14:59:12 +0000},
	Dcom = {20130930},
	Dep = {20130321},
	Doi = {10.1016/j.cub.2013.02.044},
	Edat = {2013/03/26 06:00},
	Gr = {R01 AI049334/AI/NIAID NIH HHS/United States; R01 GM100233/GM/NIGMS NIH HHS/United States; AI049334/AI/NIAID NIH HHS/United States; GM100233/GM/NIGMS NIH HHS/United States},
	Issn = {1879-0445 (Electronic); 0960-9822 (Print); 0960-9822 (Linking)},
	Jid = {9107782},
	Journal = {Curr. Biol.},
	Jt = {Current biology : CB},
	Language = {eng},
	Lid = {10.1016/j.cub.2013.02.044 {$[$}doi{$]$}},
	Lr = {20181113},
	Mh = {Base Sequence; Bayes Theorem; Demography; *Evolution, Molecular; *Fossils; Genome, Human/*genetics; Genome, Mitochondrial/*genetics; Haplotypes/genetics; High-Throughput Nucleotide Sequencing; Humans; Linear Models; *Models, Genetic; Molecular Sequence Data; *Phylogeny; Time Factors},
	Mhda = {2013/10/01 06:00},
	Mid = {NIHMS459804},
	Month = {Apr},
	Number = {7},
	Own = {NLM},
	Pages = {553--559},
	Phst = {2013/01/07 00:00 {$[$}received{$]$}; 2013/02/19 00:00 {$[$}revised{$]$}; 2013/02/19 00:00 {$[$}accepted{$]$}; 2013/03/26 06:00 {$[$}entrez{$]$}; 2013/03/26 06:00 {$[$}pubmed{$]$}; 2013/10/01 06:00 {$[$}medline{$]$}},
	Pmc = {PMC5036973},
	Pmid = {23523248},
	Pst = {ppublish},
	Pt = {Journal Article; Research Support, N.I.H., Extramural; Research Support, Non-U.S. Gov't; Research Support, U.S. Gov't, Non-P.H.S.},
	Sb = {IM},
	Si = {GENBANK/KC521454; GENBANK/KC521455; GENBANK/KC521456; GENBANK/KC521457; GENBANK/KC521458; GENBANK/KC521459},
	Status = {MEDLINE},
	Title = {A revised timescale for human evolution based on ancient mitochondrial genomes.},
	Volume = {23},
	Year = {2013},
	Bdsk-Url-1 = {https://doi.org/10.1016/j.cub.2013.02.044}}


@article{10.1093/sysbio/syw037,
	Abstract = {{In phylogenomics the analysis of concatenated gene alignments, the so-called supermatrix, is commonly accompanied by the assumption of partition models. Under such models each gene, or more generally partition, is allowed to evolve under its own evolutionary model. Although partition models provide a more comprehensive analysis of supermatrices, missing data may hamper the tree search algorithms due to the existence of phylogenetic (partial) terraces. Here, we introduce the phylogenetic terrace aware (PTA) data structure for the efficient analysis under partition models. In the presence of missing data PTA exploits (partial) terraces and induced partition trees to save computation time. We show that an implementation of PTA in IQ-TREE leads to a substantial speedup of up to 4.5 and 8 times compared with the standard IQ-TREE and RAxML implementations, respectively. PTA is generally applicable to all types of partition models and common topological rearrangements thus can be employed by all phylogenomic inference software.}},
	Author = {Chernomor, Olga and Minh, Bui Quang and von Haeseler, Arndt},
	Date-Added = {2019-03-07 16:15:53 +0000},
	Date-Modified = {2019-03-07 16:15:53 +0000},
	Doi = {10.1093/sysbio/syw037},
	Eprint = {http://oup.prod.sis.lan/sysbio/article-pdf/65/6/997/19609034/syw037.pdf},
	Issn = {1063-5157},
	Journal = {Systematic Biology},
	Month = {04},
	Number = {6},
	Pages = {997-1008},
	Title = {Terrace Aware Data Structure for Phylogenomic Inference from Supermatrices},
	Url = {https://dx.doi.org/10.1093/sysbio/syw037},
	Volume = {65},
	Year = {2016},
	Bdsk-Url-1 = {https://dx.doi.org/10.1093/sysbio/syw037}}

@article{10.1093/molbev/msu300,
	Abstract = {{Large phylogenomics data sets require fast tree inference methods, especially for maximum-likelihood (ML) phylogenies. Fast programs exist, but due to inherent heuristics to find optimal trees, it is not clear whether the best tree is found. Thus, there is need for additional approaches that employ different search strategies to find ML trees and that are at the same time as fast as currently available ML programs. We show that a combination of hill-climbing approaches and a stochastic perturbation method can be time-efficiently implemented. If we allow the same CPU time as RAxML and PhyML, then our software IQ-TREE found higher likelihoods between 62.2\\% and 87.1\\% of the studied alignments, thus efficiently exploring the tree-space. If we use the IQ-TREE stopping rule, RAxML and PhyML are faster in 75.7\\% and 47.1\\% of the DNA alignments and 42.2\\% and 100\\% of the protein alignments, respectively. However, the range of obtaining higher likelihoods with IQ-TREE improves to 73.3--97.1\\%. IQ-TREE is freely available at http://www.cibiv.at/software/iqtree.}},
	Author = {Nguyen, Lam-Tung and Schmidt, Heiko A. and von Haeseler, Arndt and Minh, Bui Quang },
	Date-Added = {2019-03-07 16:15:01 +0000},
	Date-Modified = {2019-03-07 16:15:01 +0000},
	Doi = {10.1093/molbev/msu300},
	Eprint = {http://oup.prod.sis.lan/mbe/article-pdf/32/1/268/13171186/msu300.pdf},
	Issn = {0737-4038},
	Journal = {Mol. Biol. Evol.},
	Month = {11},
	Number = {1},
	Pages = {268-274},
	Title = {{IQ-TREE}: A Fast and Effective Stochastic Algorithm for Estimating Maximum-Likelihood Phylogenies},
	Url = {https://dx.doi.org/10.1093/molbev/msu300},
	Volume = {32},
	Year = {2014},
	Bdsk-Url-1 = {https://dx.doi.org/10.1093/molbev/msu300}}

@article{Rambaut:2016aa,
	Abstract = {Gene sequences sampled at different points in time can be used to infer molecular phylogenies on a natural timescale of months or years, provided that the sequences in question undergo measurable amounts of evolutionary change between sampling times. Data sets with this property are termed heterochronous and have become increasingly common in several fields of biology, most notably the molecular epidemiology of rapidly evolving viruses. Here we introduce the cross-platform software tool, TempEst (formerly known as Path-O-Gen), for the visualization and analysis of temporally sampled sequence data. Given a molecular phylogeny and the dates of sampling for each sequence, TempEst uses an interactive regression approach to explore the association between genetic divergence through time and sampling dates. TempEst can be used to (1) assess whether there is sufficient temporal signal in the data to proceed with phylogenetic molecular clock analysis, and (2) identify sequences whose genetic divergence and sampling date are incongruent. Examination of the latter can help identify data quality problems, including errors in data annotation, sample contamination, sequence recombination, or alignment error. We recommend that all users of the molecular clock models implemented in BEAST first check their data using TempEst prior to analysis.},
	Address = {Institute of Evolutionary Biology,; Centre for Immunity, Infection and Evolution, University of Edinburgh, Ashworth Laboratories, King's Buildings, Edinburgh EH9 3JT, UK.},
	Address1 = {School of Public Health, University of Hong Kong, Hong Kong SAR, China and.},
	Address2 = {Institute of Evolutionary Biology.},
	Address3 = {Department of Zoology, University of Oxford, South Parks Road, Oxford OX1 3PS, UK.},
	Author = {Rambaut, Andrew and Lam, Tommy T and Max Carvalho, Luiz and Pybus, Oliver G},
	Crdt = {2016/10/25 06:00},
	Date = {2016 Jan},
	Date-Added = {2019-03-07 16:07:30 +0000},
	Date-Modified = {2019-03-07 16:07:30 +0000},
	Dep = {20160409},
	Doi = {10.1093/ve/vew007},
	Edat = {2016/10/25 06:00},
	Issn = {2057-1577 (Print); 2057-1577 (Electronic); 2057-1577 (Linking)},
	Jid = {101664675},
	Journal = {Virus Evol},
	Jt = {Virus evolution},
	Keywords = {evolutionary rate; model selection; molecular clock; phylogeny; regression},
	Language = {eng},
	Lid = {vew007},
	Lr = {20181113},
	Mhda = {2016/10/25 06:01},
	Month = {Jan},
	Number = {1},
	Oto = {NOTNLM},
	Own = {NLM},
	Pages = {vew007},
	Phst = {2016/10/25 06:00 {$[$}pubmed{$]$}; 2016/10/25 06:01 {$[$}medline{$]$}; 2016/10/25 06:00 {$[$}entrez{$]$}},
	Pii = {vew007; vew007},
	Pmc = {PMC4989882},
	Pmid = {27774300},
	Pst = {epublish},
	Pt = {Journal Article},
	Status = {PubMed-not-MEDLINE},
	Title = {Exploring the temporal structure of heterochronous sequences using {TempEst} (formerly {Path-O-Gen}).},
	Volume = {2},
	Year = {2016},
	Bdsk-Url-1 = {https://doi.org/10.1093/ve/vew007}}

@article{Gire:2014aa,
	Abstract = {In its largest outbreak, Ebola virus disease is spreading through Guinea, Liberia, Sierra Leone, and Nigeria. We sequenced 99 Ebola virus genomes from 78 patients in Sierra Leone to ~2000x coverage. We observed a rapid accumulation of interhost and intrahost genetic variation, allowing us to characterize patterns of viral transmission over the initial weeks of the epidemic. This West African variant likely diverged from central African lineages around 2004, crossed from Guinea to Sierra Leone in May 2014, and has exhibited sustained human-to-human transmission subsequently, with no evidence of additional zoonotic sources. Because many of the mutations alter protein sequences and other biologically meaningful targets, they should be monitored for impact on diagnostics, vaccines, and therapies critical to outbreak response.},
	Address = {Center for Systems Biology, Department of Organismic and Evolutionary Biology, Harvard University, Cambridge, MA 02138, USA. Broad Institute of MIT and Harvard, Cambridge, MA 02142, USA.},
	Address1 = {Kenema Government Hospital, Kenema, Sierra Leone. andersen{\char64}broadinstitute.org augstgoba@yahoo.com psabeti@oeb.harvard.edu.},
	Address10 = {Center for Systems Biology, Department of Organismic and Evolutionary Biology, Harvard University, Cambridge, MA 02138, USA. Broad Institute of MIT and Harvard, Cambridge, MA 02142, USA. Systems Biology, Harvard Medical School, Boston, MA 02115, USA.},
	Address11 = {Tulane University Medical Center, New Orleans, LA 70112, USA.},
	Address12 = {Center for Systems Biology, Department of Organismic and Evolutionary Biology, Harvard University, Cambridge, MA 02138, USA. Broad Institute of MIT and Harvard, Cambridge, MA 02142, USA.},
	Address13 = {Center for Systems Biology, Department of Organismic and Evolutionary Biology, Harvard University, Cambridge, MA 02138, USA. Broad Institute of MIT and Harvard, Cambridge, MA 02142, USA.},
	Address14 = {Broad Institute of MIT and Harvard, Cambridge, MA 02142, USA.},
	Address15 = {Broad Institute of MIT and Harvard, Cambridge, MA 02142, USA.},
	Address16 = {Broad Institute of MIT and Harvard, Cambridge, MA 02142, USA.},
	Address17 = {Broad Institute of MIT and Harvard, Cambridge, MA 02142, USA.},
	Address18 = {Center for Systems Biology, Department of Organismic and Evolutionary Biology, Harvard University, Cambridge, MA 02138, USA. Broad Institute of MIT and Harvard, Cambridge, MA 02142, USA.},
	Address19 = {Broad Institute of MIT and Harvard, Cambridge, MA 02142, USA.},
	Address2 = {Center for Systems Biology, Department of Organismic and Evolutionary Biology, Harvard University, Cambridge, MA 02138, USA. Broad Institute of MIT and Harvard, Cambridge, MA 02142, USA. andersen@broadinstitute.org augstgoba@yahoo.com psabeti@oeb.harvard.edu.},
	Address20 = {Center for Systems Biology, Department of Organismic and Evolutionary Biology, Harvard University, Cambridge, MA 02138, USA. Broad Institute of MIT and Harvard, Cambridge, MA 02142, USA.},
	Address21 = {Center for Systems Biology, Department of Organismic and Evolutionary Biology, Harvard University, Cambridge, MA 02138, USA. Broad Institute of MIT and Harvard, Cambridge, MA 02142, USA.},
	Address22 = {Center for Systems Biology, Department of Organismic and Evolutionary Biology, Harvard University, Cambridge, MA 02138, USA.},
	Address23 = {Kenema Government Hospital, Kenema, Sierra Leone.},
	Address24 = {Kenema Government Hospital, Kenema, Sierra Leone.},
	Address25 = {Kenema Government Hospital, Kenema, Sierra Leone.},
	Address26 = {Kenema Government Hospital, Kenema, Sierra Leone.},
	Address27 = {Kenema Government Hospital, Kenema, Sierra Leone.},
	Address28 = {Kenema Government Hospital, Kenema, Sierra Leone.},
	Address29 = {Kenema Government Hospital, Kenema, Sierra Leone.},
	Address3 = {Broad Institute of MIT and Harvard, Cambridge, MA 02142, USA. Computer Science and Artificial Intelligence Laboratory, Massachusetts Institute of Technology, Cambridge, MA 02139, USA.},
	Address30 = {Kenema Government Hospital, Kenema, Sierra Leone.},
	Address31 = {Kenema Government Hospital, Kenema, Sierra Leone.},
	Address32 = {Kenema Government Hospital, Kenema, Sierra Leone.},
	Address33 = {Kenema Government Hospital, Kenema, Sierra Leone.},
	Address34 = {Kenema Government Hospital, Kenema, Sierra Leone.},
	Address35 = {Kenema Government Hospital, Kenema, Sierra Leone.},
	Address36 = {Kenema Government Hospital, Kenema, Sierra Leone.},
	Address37 = {Kenema Government Hospital, Kenema, Sierra Leone.},
	Address38 = {Kenema Government Hospital, Kenema, Sierra Leone.},
	Address39 = {Kenema Government Hospital, Kenema, Sierra Leone.},
	Address4 = {Broad Institute of MIT and Harvard, Cambridge, MA 02142, USA.},
	Address40 = {Kenema Government Hospital, Kenema, Sierra Leone.},
	Address41 = {Kenema Government Hospital, Kenema, Sierra Leone.},
	Address42 = {Broad Institute of MIT and Harvard, Cambridge, MA 02142, USA.},
	Address43 = {Broad Institute of MIT and Harvard, Cambridge, MA 02142, USA.},
	Address44 = {Broad Institute of MIT and Harvard, Cambridge, MA 02142, USA.},
	Address45 = {Broad Institute of MIT and Harvard, Cambridge, MA 02142, USA.},
	Address46 = {Broad Institute of MIT and Harvard, Cambridge, MA 02142, USA.},
	Address47 = {Broad Institute of MIT and Harvard, Cambridge, MA 02142, USA.},
	Address48 = {Kenema Government Hospital, Kenema, Sierra Leone.},
	Address49 = {Tulane University Medical Center, New Orleans, LA 70112, USA.},
	Address5 = {Kenema Government Hospital, Kenema, Sierra Leone.},
	Address50 = {Broad Institute of MIT and Harvard, Cambridge, MA 02142, USA. Systems Biology, Harvard Medical School, Boston, MA 02115, USA. Department of Biology, Massachusetts Institute of Technology, Cambridge, MA 02139, USA.},
	Address51 = {Redeemer's University, Ogun State, Nigeria.},
	Address52 = {University of Sierra Leone, Freetown, Sierra Leone.},
	Address53 = {Broad Institute of MIT and Harvard, Cambridge, MA 02142, USA.},
	Address54 = {Institute of Evolutionary Biology, University of Edinburgh, Edinburgh EH9 3JT, UK. Fogarty International Center, National Institutes of Health, Bethesda, MD 20892, USA. Centre for Immunity, Infection and Evolution, University of Edinburgh, Edinburgh EH9 3JT, UK.},
	Address55 = {Tulane University Medical Center, New Orleans, LA 70112, USA.},
	Address56 = {Kenema Government Hospital, Kenema, Sierra Leone.},
	Address57 = {Center for Systems Biology, Department of Organismic and Evolutionary Biology, Harvard University, Cambridge, MA 02138, USA. Broad Institute of MIT and Harvard, Cambridge, MA 02142, USA. andersen@broadinstitute.org augstgoba@yahoo.com psabeti@oeb.harvard.edu.},
	Address6 = {Kenema Government Hospital, Kenema, Sierra Leone.},
	Address7 = {Kenema Government Hospital, Kenema, Sierra Leone. Eastern Polytechnic College, Kenema, Sierra Leone.},
	Address8 = {Kenema Government Hospital, Kenema, Sierra Leone. Eastern Polytechnic College, Kenema, Sierra Leone.},
	Address9 = {Institute of Evolutionary Biology, University of Edinburgh, Edinburgh EH9 3JT, UK.},
	Author = {Gire, Stephen K and Goba, Augustine and Andersen, Kristian G and Sealfon, Rachel S G and Park, Daniel J and Kanneh, Lansana and Jalloh, Simbirie and Momoh, Mambu and Fullah, Mohamed and Dudas, Gytis and Wohl, Shirlee and Moses, Lina M and Yozwiak, Nathan L and Winnicki, Sarah and Matranga, Christian B and Malboeuf, Christine M and Qu, James and Gladden, Adrianne D and Schaffner, Stephen F and Yang, Xiao and Jiang, Pan-Pan and Nekoui, Mahan and Colubri, Andres and Coomber, Moinya Ruth and Fonnie, Mbalu and Moigboi, Alex and Gbakie, Michael and Kamara, Fatima K and Tucker, Veronica and Konuwa, Edwin and Saffa, Sidiki and Sellu, Josephine and Jalloh, Abdul Azziz and Kovoma, Alice and Koninga, James and Mustapha, Ibrahim and Kargbo, Kandeh and Foday, Momoh and Yillah, Mohamed and Kanneh, Franklyn and Robert, Willie and Massally, James L B and Chapman, Sinead B and Bochicchio, James and Murphy, Cheryl and Nusbaum, Chad and Young, Sarah and Birren, Bruce W and Grant, Donald S and Scheiffelin, John S and Lander, Eric S and Happi, Christian and Gevao, Sahr M and Gnirke, Andreas and Rambaut, Andrew and Garry, Robert F and Khan, S Humarr and Sabeti, Pardis C},
	Cin = {Cell Host Microbe. 2014 Oct 8;16(4):419-21. PMID: 25299323},
	Copyright = {Copyright (c) 2014, American Association for the Advancement of Science.},
	Crdt = {2014/09/13 06:00},
	Date = {2014 Sep 12},
	Date-Added = {2019-03-07 16:01:32 +0000},
	Date-Modified = {2019-03-07 16:01:32 +0000},
	Dcom = {20141003},
	Dep = {20140828},
	Doi = {10.1126/science.1259657},
	Edat = {2014/09/13 06:00},
	Gr = {U19 AI115589/AI/NIAID NIH HHS/United States; 1U01HG007480-01/HG/NHGRI NIH HHS/United States; 1DP2OD006514-01/OD/NIH HHS/United States; U01 HG007480/HG/NHGRI NIH HHS/United States; T32 GM080177/GM/NIGMS NIH HHS/United States; GM080177/GM/NIGMS NIH HHS/United States; 095831/Wellcome Trust/United Kingdom; HHSN272200900049C/AI/NIAID NIH HHS/United States; 260864/European Research Council/International; DP2 OD006514/OD/NIH HHS/United States; U19 AI110818/AI/NIAID NIH HHS/United States; HHSN272200900049C/PHS HHS/United States},
	Issn = {1095-9203 (Electronic); 0036-8075 (Linking)},
	Jid = {0404511},
	Journal = {Science},
	Jt = {Science (New York, N.Y.)},
	Language = {eng},
	Lid = {10.1126/science.1259657 {$[$}doi{$]$}},
	Lr = {20181113},
	Mh = {Base Sequence; *Disease Outbreaks; Ebolavirus/*genetics/isolation \& purification; *Epidemiological Monitoring; Genetic Variation; Genome, Viral/genetics; Genomics/methods; Hemorrhagic Fever, Ebola/epidemiology/*transmission/*virology; Humans; Mutation; Sequence Analysis, DNA; Sierra Leone/epidemiology},
	Mhda = {2014/10/04 06:00},
	Mid = {NIHMS685521},
	Month = {Sep},
	Number = {6202},
	Own = {NLM},
	Pages = {1369--1372},
	Phst = {2014/09/13 06:00 {$[$}entrez{$]$}; 2014/09/13 06:00 {$[$}pubmed{$]$}; 2014/10/04 06:00 {$[$}medline{$]$}},
	Pii = {science.1259657},
	Pl = {United States},
	Pmc = {PMC4431643},
	Pmid = {25214632},
	Pst = {ppublish},
	Pt = {Journal Article; Research Support, N.I.H., Extramural; Research Support, U.S. Gov't, Non-P.H.S.},
	Sb = {IM},
	Status = {MEDLINE},
	Title = {Genomic surveillance elucidates {E}bola virus origin and transmission during the 2014 outbreak.},
	Volume = {345},
	Year = {2014},
	Bdsk-Url-1 = {https://doi.org/10.1126/science.1259657}}

@article{Carroll:2015aa,
	Author = {Carroll, Miles W. and Matthews, David A. and Hiscox, Julian A. and Elmore, Michael J. and Pollakis, Georgios and Rambaut, Andrew and Hewson, Roger and Garc{\'\i}a-Dorival, Isabel and Bore, Joseph Akoi and Koundouno, Raymond and Abdellati, Sa{\"\i}d and Afrough, Babak and Aiyepada, John and Akhilomen, Patience and Asogun, Danny and Atkinson, Barry and Badusche, Marlis and Bah, Amadou and Bate, Simon and Baumann, Jan and Becker, Dirk and Becker-Ziaja, Beate and Bocquin, Anne and Borremans, Benny and Bosworth, Andrew and Boettcher, Jan Peter and Cannas, Angela and Carletti, Fabrizio and Castilletti, Concetta and Clark, Simon and Colavita, Francesca and Diederich, Sandra and Donatus, Adomeh and Duraffour, Sophie and Ehichioya, Deborah and Ellerbrok, Heinz and Fernandez-Garcia, Maria Dolores and Fizet, Alexandra and Fleischmann, Erna and Gryseels, Sophie and Hermelink, Antje and Hinzmann, Julia and Hopf-Guevara, Ute and Ighodalo, Yemisi and Jameson, Lisa and Kelterbaum, Anne and Kis, Zoltan and Kloth, Stefan and Kohl, Claudia and Korva, Mi{\v s}a and Kraus, Annette and Kuisma, Eeva and Kurth, Andreas and Liedigk, Britta and Logue, Christopher H. and L{\"u}dtke, Anja and Maes, Piet and McCowen, James and M{\'e}ly, St{\'e}phane and Mertens, Marc and Meschi, Silvia and Meyer, Benjamin and Michel, Janine and Molkenthin, Peter and Mu{\~n}oz-Fontela, C{\'e}sar and Muth, Doreen and Newman, Edmund N. C. and Ngabo, Didier and Oestereich, Lisa and Okosun, Jennifer and Olokor, Thomas and Omiunu, Racheal and Omomoh, Emmanuel and Pallasch, Elisa and P{\'a}lyi, Bernadett and Portmann, Jasmine and Pottage, Thomas and Pratt, Catherine and Priesnitz, Simone and Quartu, Serena and Rappe, Julie and Repits, Johanna and Richter, Martin and Rudolf, Martin and Sachse, Andreas and Schmidt, Kristina Maria and Schudt, Gordian and Strecker, Thomas and Thom, Ruth and Thomas, Stephen and Tobin, Ekaete and Tolley, Howard and Trautner, Jochen and Vermoesen, Tine and Vitoriano, In{\^e}s and Wagner, Matthias and Wolff, Svenja and Yue, Constanze and Capobianchi, Maria Rosaria and Kretschmer, Birte and Hall, Yper and Kenny, John G. and Rickett, Natasha Y. and Dudas, Gytis and Coltart, Cordelia E. M. and Kerber, Romy and Steer, Damien and Wright, Callum and Senyah, Francis and Keita, Sakoba and Drury, Patrick and Diallo, Boubacar and de Clerck, Hilde and Van Herp, Michel and Sprecher, Armand and Traore, Alexis and Diakite, Mandiou and Konde, Mandy Kader and Koivogui, Lamine and Magassouba, N'Faly and Av{\v s}i{\v c}-{\v Z}upanc, Tatjana and Nitsche, Andreas and Strasser, Marc and Ippolito, Giuseppe and Becker, Stephan and Stoecker, Kilian and Gabriel, Martin and Raoul, Herv{\'e} and Di Caro, Antonino and W{\"o}lfel, Roman and Formenty, Pierre and G{\"u}nther, Stephan},
	Date = {2015/06/17/online},
	Date-Added = {2019-03-07 16:00:57 +0000},
	Date-Modified = {2019-03-07 16:00:57 +0000},
	Day = {17},
	Journal = {Nature},
	L3 = {10.1038/nature14594; https://www.nature.com/articles/nature14594#supplementary-information},
	Month = {06},
	Pages = {97 EP  -},
	Publisher = {The Author(s) SN  -},
	Title = {Temporal and spatial analysis of the 2014--2015 {E}bola virus outbreak in {W}est {A}frica},
	Ty = {JOUR},
	Url = {https://doi.org/10.1038/nature14594},
	Volume = {524},
	Year = {2015},
	Bdsk-Url-1 = {https://doi.org/10.1038/nature14594}}

@article{v11010071,
	Abstract = {We generated genome sequences from 218 cases of Ebola virus disease (EVD) in Sierra Leone (SLE) during 2014&ndash;2015 to complement available datasets, particularly by including cases from a period of low sequence coverage during peak transmission of Ebola virus (EBOV) in the highly-affected Western Area division of SLE. The combined dataset was utilized to produce phylogenetic and phylodynamic inferences, to study sink&ndash;source dynamics and virus dispersal from highly-populated transmission hotspots. We identified four districts in SLE where EBOV was introduced and transmission occurred without onward exportation to other districts. We also identified six districts that substantially contributed to the dispersal of the virus and prolonged the EVD outbreak: five of these served as major hubs, with lots of movement in and out, and one acted primarily as a source, exporting the virus to other areas of the country. Positive correlations between case numbers, inter-district transition events, and district population sizes reaffirm that population size was a driver of EBOV transmission dynamics in SLE. The data presented here confirm the role of urban hubs in virus dispersal and of a delayed laboratory response in the expansion and perpetuation of the EVD outbreak in SLE.},
	Article-Number = {71},
	Author = {van Vuren, Petrus Jansen and Ladner, Jason T. and Grobbelaar, Antoinette A. and Wiley, Michael R. and Lovett, Sean and Allam, Mushal and Ismail, Arshad and le Roux, Chantel and Weyer, Jacqueline and Moolla, Naazneen and Storm, Nadia and Kgaladi, Joe and Sanchez-Lockhart, Mariano and Conteh, Ousman and Palacios, Gustavo and Paweska, Janusz T.},
	Date-Added = {2019-03-07 15:59:37 +0000},
	Date-Modified = {2019-03-07 15:59:37 +0000},
	Doi = {10.3390/v11010071},
	Issn = {1999-4915},
	Journal = {Viruses},
	Number = {1},
	Pubmedid = {30654482},
	Title = {Phylodynamic Analysis of {E}bola Virus Disease Transmission in {S}ierra {L}eone},
	Url = {http://www.mdpi.com/1999-4915/11/1/71},
	Volume = {11},
	Year = {2019},
	Bdsk-Url-1 = {http://www.mdpi.com/1999-4915/11/1/71},
	Bdsk-Url-2 = {https://doi.org/10.3390/v11010071}}

@article{Bell:2015aa,
	Abstract = {We determined complete viral genome sequences from three British healthcare workers infected with Ebola virus (EBOV) in Sierra Leone, directly from clinical samples. These sequences closely resemble those previously observed in the current Ebola virus disease outbreak in West Africa, with glycoprotein and polymerase genes showing the most sequence variation. Our data indicate that current PCR diagnostic assays remain suitable for detection of EBOV in this epidemic and provide confidence for their continued use in diagnosis.},
	Address = {Public Health England, Porton Down, Salisbury, United Kingdom.},
	Author = {Bell, A and Lewandowski, K and Myers, R and Wooldridge, D and Aarons, E and Simpson, A and Vipond, R and Jacobs, M and Gharbia, S and Zambon, M},
	Crdt = {2015/06/02 06:00},
	Date = {2015 May 21},
	Date-Added = {2019-03-07 15:56:13 +0000},
	Date-Modified = {2019-03-07 15:56:13 +0000},
	Dcom = {20160125},
	Dep = {20150521},
	Edat = {2015/06/02 06:00},
	Ein = {Euro Surveill. 2015;20(21). pii: 21141. PMID: 26062564},
	Issn = {1560-7917 (Electronic); 1025-496X (Linking)},
	Jid = {100887452},
	Journal = {Euro Surveill},
	Jt = {Euro surveillance : bulletin Europeen sur les maladies transmissibles = European communicable disease bulletin},
	Language = {eng},
	Lid = {21131 {$[$}pii{$]$}},
	Lr = {20150601},
	Mh = {Disease Outbreaks; Ebolavirus/*genetics/isolation \& purification; Epidemics; Genome, Viral/*genetics; *Health Personnel; Hemorrhagic Fever, Ebola/*diagnosis; Humans; Phylogeny; Sequence Analysis; Sierra Leone/epidemiology; *Travel},
	Mhda = {2016/01/26 06:00},
	Month = {May},
	Number = {20},
	Own = {NLM},
	Phst = {2015/06/02 06:00 {$[$}entrez{$]$}; 2015/06/02 06:00 {$[$}pubmed{$]$}; 2016/01/26 06:00 {$[$}medline{$]$}},
	Pl = {Sweden},
	Pmid = {26027482},
	Pst = {epublish},
	Pt = {Journal Article},
	Sb = {IM},
	Status = {MEDLINE},
	Title = {Genome sequence analysis of {E}bola virus in clinical samples from three {B}ritish healthcare workers, {A}ugust 2014 to {M}arch 2015.},
	Volume = {20},
	Year = {2015}}

@article{Gill2016,
	Author = {M. S. Gill and P. Lemey and S. N. Bennett and R. Biek and M. A. Suchard},
	Date-Added = {2018-10-26 15:26:56 +0000},
	Date-Modified = {2018-11-13 18:55:52 +0000},
	Journal = {Systematic Biology},
	Number = {6},
	Pages = {1041-1056},
	Title = {Understanding Past Population Dynamics: {B}ayesian Coalescent-Based Modeling with Covariates},
	Volume = {65},
	Year = {2016}}

@article{coda,
	Author = {Martyn Plummer and Nicky Best and Kate Cowles and Karen Vines},
	Journal = {R News},
	Number = {1},
	Pages = {7--11},
	Pdf = {http://CRAN.R-project.org/doc/Rnews/Rnews_2006-1.pdf},
	Title = {{CODA}: {C}onvergence {D}iagnosis and {O}utput {A}nalysis for {MCMC}},
	Url = {http://CRAN.R-project.org/doc/Rnews/},
	Volume = {6},
	Year = {2006},
	Bdsk-Url-1 = {http://CRAN.R-project.org/doc/Rnews/}}

@manual{CRANR,
	Address = {Vienna, Austria},
	Author = {{R Core Team}},
	Organization = {R Foundation for Statistical Computing},
	Title = {R: A Language and Environment for Statistical Computing},
	Url = {https://www.R-project.org},
	Year = {2018},
	Bdsk-Url-1 = {https://www.R-project.org}}

@article{Kass1998,
	Author = {R.E. Kass and B.P. Carlin and A. Gelman and R.M. Neal},
	Date-Added = {2018-10-23 14:19:43 +0000},
	Date-Modified = {2018-10-23 14:21:11 +0000},
	Journal = {The American Statistician},
	Number = {2},
	Pages = {93-100},
	Title = {Markov {C}hain {M}onte {C}arlo in Practice: a roundtable discussion},
	Volume = {52},
	Year = {1998}}

@inbook{JC69,
	Author = {T.J. Jukes and C.R. Cantor},
	Date-Added = {2018-10-19 15:32:54 +0000},
	Date-Modified = {2018-10-23 14:26:33 +0000},
	Pages = {21-132},
	Publisher = {Academic Press},
	Title = {Evolution of Protein Molecules},
	Year = {1969}}

@article{Griffiths1994,
	Author = {R. Griffiths and S. Tavar\'{e}},
	Date-Added = {2018-10-19 15:21:20 +0000},
	Date-Modified = {2018-10-19 15:22:37 +0000},
	Journal = {Phil. Trans. R. Soc. B},
	Pages = {403-410},
	Title = {Sampling theory for neutral alleles in a varying environment},
	Volume = {344},
	Year = {1994}}

@article{Al-Qahtani2017,
	Author = {A.A. Al-Qahtani and G. Baele and N. Khalaf and M.A. Suchard and M.R. Al-Anazi and A.A. Abdo and F.M. Sanai and H.I. Al-Ashgar and M.Q. Khan and M.N. Al-Ahdal and P. Lemey and B. Vrancken},
	Date-Added = {2018-10-19 14:20:19 +0000},
	Date-Modified = {2018-10-19 14:24:33 +0000},
	Journal = {Scientific Reports},
	Pages = {44947},
	Title = {The epidemic dynamics of hepatitis {C} virus subtypes 4a and 4d in {S}audi {A}rabia},
	Volume = {7},
	Year = {2017}}

@article{Brooks1998,
	Author = {S.P. Brooks and G.O. Roberts},
	Date-Added = {2018-10-19 13:35:07 +0000},
	Date-Modified = {2018-10-19 13:39:14 +0000},
	Journal = {Statistics and Computing},
	Number = {4},
	Pages = {319-335},
	Title = {Convergence assessment techniques for {M}arkov chain {M}onte {C}arlo},
	Volume = {8},
	Year = {1998}}

@article{Berger2011,
	Author = {S.A. Berger and D. Krompass and A. Stamatakis},
	Date-Added = {2018-07-04 15:38:16 +0000},
	Date-Modified = {2018-07-04 15:39:48 +0000},
	Journal = {Systematic Biology},
	Number = {3},
	Pages = {291-302},
	Title = {Performance, accuracy, and web server for evolutionary placement of short sequence reads under maximum likelihood},
	Volume = {60},
	Year = {2011}}

@article{Matsen2010,
	Author = {F.A. {Matsen IV} and R.B. Kodner and E.V. Armbrust},
	Date-Added = {2018-07-04 15:30:58 +0000},
	Date-Modified = {2018-07-04 15:34:40 +0000},
	Journal = {BMC Bioinformatics},
	Number = {1},
	Pages = {538},
	Title = {{pplacer}: linear time maximum-likelihood and {B}ayesian phylogenetic placement of sequences onto a fixed reference tree},
	Volume = {11},
	Year = {2010}}

@article{Suchard2018,
	Author = {M.A. Suchard and P. Lemey and G. Baele and D.L. Ayres and A.J. Drummond and A. Rambaut},
	Date-Added = {2018-07-02 09:30:29 +0000},
	Date-Modified = {2018-07-02 09:32:39 +0000},
	Journal = {Virus Evol.},
	Number = {1},
	Pages = {vey016},
	Title = {Bayesian phylogenetic and phylodynamic data integration using {BEAST} 1.10},
	Volume = {4},
	Year = {2018}}

@unpublished{Everitt2016,
	Author = {R.G. Everitt and R. Culliford and F. Medina-Aguayo and D.J. Wilson},
	Date-Added = {2018-07-02 08:08:03 +0000},
	Date-Modified = {2018-07-02 09:08:00 +0000},
	Note = {https://arxiv.org/abs/1612.06468},
	Title = {Sequential {B}ayesian inference for mixture models and the coalescent using sequential {M}onte {C}arlo samplers with transformations},
	Year = {2016}}

@article{Sagulenko2018,
	Author = {P. Sagulenko and V. Puller and R.A. Neher},
	Date-Added = {2018-07-02 07:44:52 +0000},
	Date-Modified = {2018-07-02 07:46:07 +0000},
	Journal = {Virus Evol.},
	Number = {1},
	Pages = {vex042},
	Title = {Tree{T}ime: maximum-likelihood phylodynamic analysis},
	Volume = {4},
	Year = {2018}}

@article{Hadfield2018,
	Author = {J. Hadfield and C. Megill and S.M. Bell and J. Huddleston and B. Potter and C. Callender and P. Sagulenko and T. Bedford and R.A. Neher},
	Date-Added = {2018-07-02 06:53:23 +0000},
	Date-Modified = {2018-07-02 07:04:34 +0000},
	Journal = {Bioinformatics},
	Title = {Nextstrain: real-time tracking of pathogen evolution},
	Year = {2018}}

@article{Izquierdo-Carrasco2014,
	Author = {F. Izquierdo-Carrasco and J. Cazes and S.A. Smith and A. Stamatakis},
	Date-Added = {2018-06-29 13:58:46 +0000},
	Date-Modified = {2018-06-29 14:00:21 +0000},
	Journal = {Bioinformatics},
	Number = {10},
	Pages = {1476-1477},
	Title = {{PU}m{PER}: phylogenies updated perpetually},
	Volume = {30},
	Year = {2014}}

@article{Barbera2018,
	Author = {P. Barbera and A. M. Kozlov and L. Czech and B. Morel and D. Darriba and T. Flouri and A. Stamatakis},
	Journal = {Syst. Biol.},
	Title = {EPA-ng: Massively Parallel Evolutionary Placement of Genetic Sequences},
	Volume = {(in press)},
	Year = {2018}}

@article{Czech2018,
	Author = {L. Czech and P. Barbera and A. Stamatakis},
	Journal = {Bioinformatics},
	Title = {Methods for Automatic Reference Trees and Multilevel Phylogenetic Placement},
	Volume = {(in press)},
	Year = {2018}}

@article{Metsky2017,
	Author = {H.C. Metsky and C.B. Matranga and S. Wohl and S.F. Schaffner and C.A. Freije and S.M. Winnicki and K. West and J. Qu and M.L. Baniecki and A. Gladden-Young and A.E. Lin and C.H. Tomkins-Tinch and H.Y. Simon and D.J. Park and C.Y. Luo and K.G. Barnes and R.R. Shah and B. Chak and G. Barbosa-Lima and E. Delatorre and Y.R. Vieira and L.M. Paul and A.L. Tan and C.M. Barcellona and M.C. Porcelli and C. Vasquez and A.C. Cannons and M.R. Cone and K.N. Hogan and E.W. Kopp and J.J. Anzinger and K.F. Garcia and L.A. Parham and R.M.G. Ram{\'\i}rez and M.C.M. Montoya and D.P. Rojas and C.M. Brown and S. Hennigan and B. Sabina and S. Scotland and K. Gangavarapu and N.D. Grubaugh and G. Oliveira and R. Robles-Sikisaka and A. Rambaut and L. Gehrke and S. Smole and M.E. Halloran and L. Villar and S. Mattar and I. Lorenzana and J. Cerbino-Neto and C. Valim and W. Degrave and P.T. Bozza and A. Gnirke and K.G. Andersen and S. Isern and S.F. Michael and F.A. Bozza and T.M.L. Souza and I. Bosch and N.L. Yozwiak and B.L. MacInnis and P.C. Sabeti},
	Date-Added = {2018-06-29 13:01:16 +0000},
	Date-Modified = {2018-06-29 13:19:25 +0000},
	Journal = {Nature},
	Number = {7658},
	Pages = {411-415},
	Title = {Zika virus evolution and spread in the {A}americas},
	Volume = {546},
	Year = {2017}}

@article{Faria2017,
	Author = {N. R. Faria and J. Quick and I.M. Claro and J. Th{\'e}z{\'e} and J. G. de Jesus and M. Giovanetti and M.U.G. Kraemer and S.C. Hill and A. Black and A.C. da Costa and L.C. Franco and S.P. Silva and C.-H. Wu and J. Raghwani and S. Cauchemez and L. du Plessis and M.P. Verotti and W.K. de Oliveira and E.H. Carmo and G.E. Coelho and A.C.F.S. Santelli and L.C. Vinhal and C.M. Henriques and J.T. Simpson and M. Loose and K.G. Andersen and N.D. Grubaugh and S. Somasekar and C.Y. Chiu and J.E. Mu{\~n}oz-Medina and C.R. Gonzalez-Bonilla and C.F. Arias and L.L. Lewis-Ximenez and S.A. Baylis and A.O. Chieppe and S.F. Aguiar and C.A. Fernandes and P.S. Lemos and B.L.S. Nascimento and H.A.O. Monteiro and I.C. Siqueira and M.G. de Queiroz and T.R. de Souza and J.F. Bezerra and M.R. Lemos and G.F. Pereira and D. Loudal and L.C. Moura and R. Dhalia and R.F. Fran{\c c}a and T. Magalh{\~a}es and E.T. Marques Jr and T. Jaenisch and G.L. Wallau and M. C. de Lima and V. Nascimento and E.M. de Cerqueira and M.M. de Lima and D.L. Mascarenhas and J.P. Moura Neto and A.S. Levin and T.R. Tozetto-Mendoza and S.N. Fonseca and M.C. Mendes-Correa and F.P. Milagres and A. Segurado and E.C. Holmes and A. Rambaut and T. Bedford and M.R.T. Nunes and E.C. Sabino and L.C.J. Alcantara and N.J. Loman and O.G. Pybus},
	Date-Added = {2018-06-28 15:39:24 +0000},
	Date-Modified = {2018-06-28 15:47:07 +0000},
	Journal = {Nature},
	Pages = {406-410},
	Title = {Establishment and cryptic transmission of {Z}ika virus in {B}razil and the {A}mericas},
	Volume = {546},
	Year = {2017}}

@article{Arias2016,
	Author = {A. Arias and S.J. Watson and D. Asogun and E.A. Tobin and J. Lu and M.V.T. Phan and U. Jah and R.E.G. Wadoum and L. Meredith and L. Thorne and S. Caddy and A. Tarawalie and P. Langat and G. Dudas and N.R. Faria and S. Dellicour and A. Kamara and B. Kargbo and B.O. Kamara and S. Gevao and D. Cooper and M. Newport and P. Horby and J. Dunning and F. Sahr and T. Brooks and A.J.H. Simpson and E. Groppelli and G. Liu and N. Mulakken and K. Rhodes and J. Akpablie and Z. Yoti and M. Lamunu and E. Vitto and P. Otim and C. Owilli and I. Boateng and L. Okoror and E. Omomoh and J. Oyakhilome and R. Omiunu and I. Yemisis and D. Adomeh and S. Ehikhiametalor and P. Akhilomen and C. Aire and A. Kurth and N. Cook and J. Baumann and M. Gabriel and R. W{\"o}lfel and A. Di Caro and M.W. Carroll and S. G{\"u}nther and J. Redd and D. Naidoo and O.G. Pybus and A. Rambaut and P. Kellam and I. Goodfellow and M. Cotten},
	Date-Added = {2018-06-28 14:52:12 +0000},
	Date-Modified = {2018-06-28 15:31:42 +0000},
	Journal = {Virus Evolution},
	Number = {1},
	Pages = {vew016},
	Title = {Rapid outbreak sequencing of {E}bola virus in {S}ierra {L}eone identifies transmission chains linked to sporadic cases},
	Volume = {2},
	Year = {2016}}

@article{Dellicour2018,
	Author = {S. Dellicour and G. Baele and G. Dudas and N.R. Faria and O.G. Pybus and M.A. Suchard and A. Rambaut and P. Lemey},
	Date-Added = {2018-06-28 13:43:42 +0000},
	Date-Modified = {2018-06-28 13:47:45 +0000},
	Journal = {Nature Comms.},
	Pages = {2222},
	Title = {Phylodynamic assessment of intervention strategies for the {W}est {A}frican {E}bola virus outbreak},
	Volume = {9},
	Year = {2018}}

@article{Gardy2015,
	Author = {J. Gardy and N.J. Loman and A. Rambaut},
	Date-Added = {2018-06-26 16:10:48 +0000},
	Date-Modified = {2018-06-26 16:11:49 +0000},
	Journal = {Genome Biology},
	Number = {1},
	Pages = {155},
	Title = {Real-time digital pathogen surveillance--the time is now},
	Volume = {16},
	Year = {2015}}

@article{Quick2016,
	Author = {J. Quick and N.J. Loman and S. Durrafour and J.T. Simpson and E. Severi and L. Cowley and J.A. Bore and R. Koundouno and G. Dudas and A. Mikhail and N. Ouedraogo and B. Afrough and A. Bah and J.H.J. Baum and B. Becker-Ziaja and J.P. Boettcher and M. Cabeza-Cabrerizo and A. Camino-Sanchez and L.L. Carter and J. Doerrbecker and T. Enkirch and I. Garcia-Dorival and N. Hetzelt and J. Hinzmann and T. Holm and L.E. Kafetzopoulou and M. Koropugui and A. Kosgey and E. Kuisma and C.H. Logue and A. Mazzarelli and S. Meisel and M. Mertens and J. Michel and D. Ngabo and K. Nitzsche and E. Pallasch and L.V. Patrono and J. Portmann and J.G. Repits and N.Y. Rickett and A. Sachse and K. Singethan and I. Vitoriano and R.L. Yemanaberhan and E.G. Zekeng and T. Racine and A. Bello and O. Faye and O. Faye and N. Magassouba and C.V. Williams and V. Amburgey and L. Winona and E. Davis and J. Gerlach and F. Washington and V. Monteil and M. Jourdain and M. Bererd and A. Camara and H. Somlare and A. Camara and M. Gerard and G. Bado and B. Baillet and D. Delaune and K.Y. Nebie and A. Diarra and Y. Savane and R.B. Pallawo and G.J. Gutierrez and N. Milhano and I. Roger and C.J. Williams and F. Yattara and K. Lewandowski and J. Taylor and P. Rachwal and D.J. Turner and G. Pollakis and J.A. Hiscox and D.A. Matthews and M.K. O'Shea and A.M. Johnston and D. Wilson and E. Hutley and E. Smit and A. Di Caro and R. W{\"o}lfel and K. Stoecker and E. Fleischmann and M. Gabriel and S.A. Weller and L. Koivogui and B. Diallo and S. Ke{\"\i}ta and A. Rambaut and P. Formenty and S. G{\"u}nther and M.W. Carroll},
	Date-Added = {2018-06-25 15:01:49 +0000},
	Date-Modified = {2018-06-25 15:24:30 +0000},
	Journal = {Nature},
	Number = {7589},
	Pages = {228-232},
	Title = {Real-time, portable genome sequencing for {E}bola surveillance},
	Volume = {530},
	Year = {2016}}

@article{Dinh2018,
	Author = {V. Dinh and A.E. Darling and F.A. Matsen IV},
	Date-Added = {2018-05-16 11:24:39 +0000},
	Date-Modified = {2018-10-19 17:28:25 +0000},
	Journal = {Systematic Biology},
	Number = {3},
	Pages = {503-517},
	Title = {Online {B}ayesian Phylogenetic Inference: Theoretical Foundations via Sequential {M}onte {C}arlo},
	Volume = {67},
	Year = {2018}}

@article{Fourment2018,
	Author = {M. Fourment and B.C. Claywell and V. Dinh and C. McCoy and F.A. Matsen IV and A.E. Darling},
	Date-Added = {2018-05-16 11:21:59 +0000},
	Date-Modified = {2018-10-19 17:29:19 +0000},
	Journal = {Systematic Biology},
	Number = {3},
	Pages = {490-502},
	Title = {Effective Online {B}ayesian Phylogenetics via Sequential {M}onte {C}arlo with Guided Proposals},
	Volume = {67},
	Year = {2018}}

@article{Cowles1996,
	Author = {M.K. Cowles and B.P. Carlin},
	Date-Added = {2018-05-16 11:19:59 +0000},
	Date-Modified = {2018-05-16 11:21:53 +0000},
	Journal = {Journal of the American Statistical Association},
	Number = {434},
	Pages = {883-904},
	Title = {{M}arkov chain {M}onte {C}arlo convergence diagnostics: a comparative review},
	Volume = {91},
	Year = {1996}}

@article{Gelman1992,
	Author = {A. Gelman and D.B. Rubin},
	Date-Added = {2018-05-16 11:16:27 +0000},
	Date-Modified = {2018-05-16 11:18:59 +0000},
	Journal = {Statistical Science},
	Pages = {457-472},
	Title = {Inference from iterative simulation using multiple sequences},
	Volume = {7},
	Year = {1992}}

@article{Bielejec2016,
	Abstract = {Model-based phylogenetic reconstructions increasingly consider spatial or phenotypic traits in conjunction with sequence data to study evolutionary processes. Alongside parameter estimation, visualization of ancestral reconstructions represents an integral part of these analyses. Here, we present a complete overhaul of the spatial phylogenetic reconstruction of evolutionary dynamics software, now called SpreaD3 to emphasize the use of data-driven documents, as an analysis and visualization package that primarily complements Bayesian inference in BEAST (http://beast.bio.ed.ac.uk, last accessed 9 May 2016). The integration of JavaScript D3 libraries (www.d3.org, last accessed 9 May 2016) offers novel interactive web-based visualization capacities that are not restricted to spatial traits and extend to any discrete or continuously valued trait for any organism of interest.},
	Author = {Bielejec, Filip and Baele, Guy and Vrancken, Bram and Suchard, Marc A and Rambaut, Andrew and Lemey, Philippe},
	Date-Added = {2016-05-29 18:41:51 +0000},
	Date-Modified = {2016-05-29 18:42:16 +0000},
	Doi = {10.1093/molbev/msw082},
	Journal = {Mol Biol Evol},
	Journal-Full = {Molecular biology and evolution},
	Keywords = {BEAST; Bayesian inference; D3; GeoJSON.; Google Earth; JSON; Java; JavaScript; KML; SPREAD; SpreaD3; phylogenetics; phylogeography; software; visualization},
	Month = {Apr},
	Pmid = {27189542},
	Pst = {aheadofprint},
	Title = {SpreaD3: Interactive Visualization of Spatiotemporal History and Trait Evolutionary Processes},
	Year = {2016},
	Bdsk-Url-1 = {http://dx.doi.org/10.1093/molbev/msw082}}

@article{martin11,
	Abstract = {Throughout the living world, genetic recombination and nucleotide substitution are the primary processes that create the genetic variation upon which natural selection acts. Just as analyses of substitution patterns can reveal a great deal about evolution, so too can analyses of recombination. Evidence of genetic recombination within the genomes of apparently asexual species can equate with evidence of cryptic sexuality. In sexually reproducing species, nonrandom patterns of sequence exchange can provide direct evidence of population subdivisions that prevent certain individuals from mating. Although an interesting topic in its own right, an important reason for analysing recombination is to account for its potentially disruptive influences on various phylogenetic-based molecular evolution analyses. Specifically, the evolutionary histories of recombinant sequences cannot be accurately described by standard bifurcating phylogenetic trees. Taking recombination into account can therefore be pivotal to the success of selection, molecular clock and various other analyses that require adequate modelling of shared ancestry and draw increased power from accurately inferred phylogenetic trees. Here, we review various computational approaches to studying recombination and provide guidelines both on how to gain insights into this important evolutionary process and on how it can be properly accounted for during molecular evolution studies.},
	Author = {Martin, Darren P and Lemey, Philippe and Posada, David},
	Date-Added = {2016-02-23 13:06:04 +0000},
	Date-Modified = {2016-02-23 13:07:09 +0000},
	Doi = {10.1111/j.1755-0998.2011.03026.x},
	Journal = {Mol Ecol Resour},
	Journal-Full = {Molecular ecology resources},
	Mesh = {Computational Biology; Evolution, Molecular; Genetic Variation; Models, Genetic; Phylogeny; Recombination, Genetic; Sequence Analysis, DNA},
	Month = {Nov},
	Number = {6},
	Pages = {943-55},
	Pmid = {21592314},
	Pst = {ppublish},
	Title = {Analysing recombination in nucleotide sequences},
	Volume = {11},
	Year = {2011},
	Bdsk-Url-1 = {http://dx.doi.org/10.1111/j.1755-0998.2011.03026.x}}

@incollection{Akaike73,
	Author = {H. Akaike},
	Booktitle = {Second international symposium on information theory.},
	Pages = {267--281},
	Publisher = {Springer Verlag},
	Title = {Information theory and an extension of the maximum likelihood principle.},
	Volume = {1},
	Year = {1973}}

@article{Alizon2010,
	Author = {S. Alizon and V. von Wyl and T. Stadler and R. D. Kouyos and S. Yerly and B. Hirschel and J. Boni and C. Shah and T. Klimkait and H. Furrer and A. Rauch and P. L. Vernazza and E. Bernasconi and M. Battegay and P. B{\"u}rgisser and A. Telenti and H. F. G{\"u}nthard and S. Bonhoeffer and the Swiss Cohort Study},
	Journal = {PLoS Path.},
	Number = {9},
	Pages = {e1001123},
	Title = {Phylogenetic approach reveals that virus genotype largely determines {HIV} set-point viral load},
	Volume = {6},
	Year = {2010}}

@article{Alizon2013,
	Author = {S. Alizon and C. Fraser},
	Journal = {Retrovirology},
	Pages = {49},
	Title = {Within-host and between-host evolutionary rates across the {HIV-1} genome},
	Volume = {10},
	Year = {2013}}

@article{Ayres2012,
	Author = {D. L. Ayres and A. Darling and D. J. Zwickl and P. Beerli and M. T. Holder and P. O. Lewis and J. P. Huelsenbeck and F. Ronquist and D. L. Swofford and M. P. Cummings and A. Rambaut and M. A. Suchard},
	Journal = {Syst. Biol.},
	Number = {1},
	Pages = {170--173},
	Title = {{BEAGLE}: An application programming interface and high-performance computing library for statistical phylogenetics},
	Volume = {61},
	Year = {2012}}

@article{Baele2012,
	Author = {G. Baele and P. Lemey and T. Bedford and A. Rambaut and M. A. Suchard and A. V. Alekseyenko},
	Journal = {Mol. Biol. Evol.},
	Number = {9},
	Pages = {2157--2167},
	Title = {Improving the accuracy of demographic and molecular clock model comparison while accommodating phylogenetic uncertainty},
	Volume = {29},
	Year = {2012}}

@article{Baele2013a,
	Author = {Baele, Guy and Li, Wai Lok Sibon and Drummond, Alexei J. and Suchard, Marc A. and Lemey, Philippe},
	Journal = {Mol. Biol. Evol.},
	Number = {2},
	Pages = {239--243},
	Title = {Accurate model selection of relaxed molecular clocks in Bayesian phylogenetics},
	Volume = {30},
	Year = {2013}}

@article{Baele2013b,
	Author = {Baele, Guy and Lemey, Philippe},
	Journal = {Bioinformatics},
	Number = {16},
	Pages = {1970--1979},
	Title = {Bayesian evolutionary model testing in the phylogenomics era: matching model complexity with computational efficiency},
	Volume = {29},
	Year = {2013}}

@article{Baele2013c,
	Author = {G. Baele and P. Lemey and S. Vansteelandt},
	Journal = {BMC Bioinformatics},
	Pages = {85},
	Title = {Make the most of your samples: Bayes factor estimators for high-dimensional models of sequence evolution},
	Volume = {14},
	Year = {2013}}

@incollection{Baele2014,
	Author = {G. Baele and P. Lemey},
	Booktitle = {Bayesian Phylogenetics: Methods, Computational Algorithms, and Applications},
	Editor = {J. M. Bernardo and M. J. Bayarri and J. O. Berger},
	Pages = {55--90},
	Publisher = {Chapman \& Hall/CRC Mathematical \& Computational Biology},
	Title = {Bayesian model selection in phylogenetics and genealogy-based population genetics.},
	Year = {2014}}

@article{Baele2016,
	Author = {G. Baele and M. A. Suchard and A. Rambaut and P. Lemey},
	Date-Modified = {2018-10-26 14:56:31 +0000},
	Journal = {Syst. Biol.},
	Number = {1},
	Pages = {e47-e65},
	Publisher = {Oxford University Press},
	Title = {Emerging Concepts of Data Integration in Pathogen Phylodynamics},
	Volume = {66},
	Year = {2016}}
	
@article{Baele2016b,
    author = {Baele, Guy and Lemey, Philippe and Suchard, Marc A.},
    title = "{Genealogical working distributions for {B}ayesian model testing with phylogenetic uncertainty}",
    journal = {Systematic Biology},
    volume = {65},
    number = {2},
    pages = {250-264},
    year = {2016},
    month = {11},
    abstract = "{Marginal likelihood estimates to compare models using Bayes factors frequently accompany Bayesian phylogenetic inference. Approaches to estimate marginal likelihoods have garnered increased attention over the past decade. In particular, the introduction of path sampling (PS) and stepping-stone sampling (SS) into Bayesian phylogenetics has tremendously improved the accuracy of model selection. These sampling techniques are now used to evaluate complex evolutionary and population genetic models on empirical data sets, but considerable computational demands hamper their widespread adoption. Further, when very diffuse, but proper priors are specified for model parameters, numerical issues complicate the exploration of the priors, a necessary step in marginal likelihood estimation using PS or SS. To avoid such instabilities, generalized SS (GSS) has recently been proposed, introducing the concept of “working distributions” to facilitate—or shorten—the integration process that underlies marginal likelihood estimation. However, the need to fix the tree topology currently limits GSS in a coalescent-based framework. Here, we extend GSS by relaxing the fixed underlying tree topology assumption. To this purpose, we introduce a “working” distribution on the space of genealogies, which enables estimating marginal likelihoods while accommodating phylogenetic uncertainty. We propose two different “working” distributions that help GSS to outperform PS and SS in terms of accuracy when comparing demographic and evolutionary models applied to synthetic data and real-world examples. Further, we show that the use of very diffuse priors can lead to a considerable overestimation in marginal likelihood when using PS and SS, while still retrieving the correct marginal likelihood using both GSS approaches. The methods used in this article are available in BEAST, a powerful user-friendly software package to perform Bayesian evolutionary analyses.}",
    issn = {1063-5157},
    doi = {10.1093/sysbio/syv083},
    url = {https://doi.org/10.1093/sysbio/syv083},
    eprint = {http://oup.prod.sis.lan/sysbio/article-pdf/65/2/250/24589051/syv083.pdf},
}

@article{Baele2017,
	Author = {G. Baele and P. Lemey and A. Rambaut and M. A. Suchard},
	Journal = {Bioinformatics},
	Number = {12},
	Pages = {1798--1805},
	Publisher = {Oxford University Press},
	Title = {Adaptive {MCMC} in {B}ayesian phylogenetics: an application to analyzing partitioned data in {BEAST}},
	Volume = {33},
	Year = {2017}}

@article{Baele2018,
	Author = {G. Baele and S. Dellicour and M. A. Suchard and P. Lemey and B. Vrancken},
	Journal = {Curr. Opin. Virol.},
	Pages = {24--32},
	Title = {Recent advances in computational phylodynamics},
	Volume = {31},
	Year = {2018}}

@article{Bahl2011,
	Author = {J. Bahl and M. I. Nelson and K. H. Chan and R. Chen and D. Vijaykrishna and R. A. Halpin and T. B. Stockwell and X. Lin and D. E. Wentworth and E. Ghedin and Y. Guan and J. S. Malik Peiris and S. Riley and A. Rambaut and E. C. Holmes and G. J. D. Smith},
	Journal = {Proc. Natl. Acad. Sci. USA},
	Number = {48},
	Pages = {19359--19364},
	Title = {Temporally structured metapopulation dynamics and persistence of influenza {A H3N2} virus in humans},
	Volume = {108},
	Year = {2011}}

@article{Baize2014,
	Author = {S. Baize and D. Pannetier and L. Oestereich and T. Rieger and L. Koivogui and N. Magassouba and B. Soropogui and M. S. Sow and S. Ke{\"\i}ta and H. {De Clerck} and A. Tiffany and G. Dominguez and M. Loua and A. Traor{\'e} and M. Koli{\'e} and E. R. Malano and E. Heleze and A. Bocquin and S. M{\'e}ly and H. Raoul and V. Caro and D. Cadar and M. Gabriel and M. Pahlmann and D. Tappe and J. Schmidt-Chanasit and B. Impouma and A. K. Diallo and P. Formenty and M. {Van Herp} and S. G{\"u}nther},
	Journal = {N. Engl. J. Med.},
	Pages = {1418--1425},
	Title = {Emergence of {Z}aire Ebola virus disease in {G}uinea},
	Volume = {371},
	Year = {2014}}
	
@article{Baldauf,
	title = "Phylogeny for the faint of heart: a tutorial",
	journal = "Trends in Genetics",
	volume = "19",
	number = "6",
	pages = "345 - 351",
	year = "2003",
	issn = "0168-9525",
	doi = "https://doi.org/10.1016/S0168-9525(03)00112-4",
	url = "http://www.sciencedirect.com/science/article/pii/S0168952503001124",
	author = "Sandra L. Baldauf",
	abstract = "Phylogenetic trees seem to be finding ever broader applications, and researchers from very different backgrounds are becoming interested in what they might have to say. This tutorial aims to introduce the basics of building and interpreting phylogenetic trees. It is intended for those wanting to understand better what they are looking at when they look at someone else's trees or to begin learning how to build their own. Topics covered include: how to read a tree, assembling a dataset, multiple sequence alignment (how it works and when it does not), phylogenetic methods, bootstrap analysis and long-branch artefacts, and software and resources."
}

@article{Barton2013,
	Author = {N. H. Barton and A. M. Etheridge and A. V{\'e}ber},
	Journal = {J. Stat. Mech.},
	Title = {Modelling evolution in a spatial continuum},
	Volume = {P01002},
	Year = {2013}}

@article{BEAST17,
	Author = {A. J. Drummond and M. A. Suchard and Dong Xie and Andrew Rambaut},
	Journal = {Mol. Biol. Evol.},
	Number = {8},
	Pages = {1969--1973},
	Title = {{B}ayesian phylogenetics with {BEAUti} and the {BEAST} {1.7}},
	Volume = {29},
	Year = {2012}}

@article{Beast,
	Author = {A. J. Drummond and A. Rambaut},
	Journal = {BMC Evol. Biol.},
	Pages = {214},
	Title = {BEAST: {B}ayesian evolutionary analysis by sampling trees.},
	Volume = {7},
	Year = {2007}}

@article{Bedford2014,
	Author = {T. Bedford and M. A. Suchard and P. Lemey and G. Dudas and V. Gregory and A. J. Hay and J. W. McCauley and C. A. Russell and D. J. Smith and A. Rambaut},
	Journal = {eLife},
	Pages = {e01914},
	Title = {Integrating influenza antigenic dynamics with molecular evolution},
	Volume = {3},
	Year = {2014}}

@article{Bedford2015,
	Author = {T. Bedford and S. Riley and I. G. Barr and S. Broor and M. Chadha and N. J. Cox and R. S. Daniels and C. P. Gunasekaran and A. C. Hurt and A. Kelso and A. Klimov and N. S. Lewis and X. Li and J. W. McCauley and T. Odagiri and V. Potdar and A. Rambaut and Y. Shu and E. Skepner and D. J. Smith and M. A. Suchard and M. Tashiro and D. Wang and X. Xu and P. Lemey and C. A. Russell},
	Journal = {Nature},
	Pages = {217--220},
	Title = {Global circulation patterns of seasonal influenza viruses vary with antigenic drift},
	Volume = {523},
	Year = {2015}}

@article{Bennett2010,
	Author = {S. N. Bennett and A. J. Drummond and D. D. Kapan and M. A. Suchard and J. L. Mu{\~n}oz-Jord{\'a}n and O. G. Pybus and E. C. Holmes and D. J. Gubler},
	Journal = {Mol. Biol. Evol.},
	Number = {4},
	Pages = {811--818},
	Title = {Epidemic dynamics revealed in {D}engue evolution},
	Volume = {27},
	Year = {2010}}

@article{Biek2007,
	Author = {R. Biek and J. C. Henderson and L. A. Waller and C. E. Rupprecht and L. A. Real},
	Journal = {Proc. Natl. Acad. Sci. USA},
	Pages = {7993--7998},
	Title = {A high-resolution genetic signature of demographic and spatial expansion in epizootic rabies virus},
	Volume = {104},
	Year = {2007}}
	
@article{Biek2015,
	Author = {R. Biek and O. G. Pybus and J. O. Lloyd-Smith and X. Didelot},
	Journal = {Trends Ecol. Evol.},
	Pages = {306--13},
	Title = {Measurably evolving pathogens in the genomic era},
	Volume = {30},
	Number = {6},
	Year = {2015}}

@article{Bielejec2011,
	Author = {F. Bielejec and A. Rambaut and M. A. Suchard and P. Lemey},
	Journal = {Bioinformatics},
	Number = {20},
	Pages = {2910--2912},
	Title = {SPREAD: spatial phylogenetic reconstruction of evolutionary dynamics},
	Volume = {27},
	Year = {2011}}

@article{Blomberg2003,
	Author = {S. P. Blomberg and T. {Garland Jr} and A. R. Ives},
	Journal = {Evolution},
	Pages = {717--745},
	Title = {Testing for phylogenetic signal in comparative data: behavioral traits are more labile},
	Volume = {57},
	Year = {2003}}

@article{Bloomquist2010,
	Author = {E. W. Bloomquist and P. Lemey and M. A. Suchard},
	Journal = {Trends Ecol. Evol.},
	Number = {11},
	Pages = {626--632},
	Title = {Three roads diverged? {R}outes to phylogeographic inference},
	Volume = {25},
	Year = {2010}}

@article{Bloomquist2010b,
	Author = {E. W. Bloomquist and M. A. Suchard},
	Journal = {Syst. Biol.},
	Number = {1},
	Pages = {27--41},
	Title = {Unifying vertical and nonvertical evolution: a stochastic ARG-based framework},
	Volume = {59},
	Year = {2010}}

@article{Boskova2014,
	Author = {V. Boskova and S. Bonhoeffer and T. Stadler},
	Journal = {PLoS Comp. Biol.},
	Number = {11},
	Pages = {e1003913},
	Title = {Inference of epidemiological dynamics based on simulated phylogenies using birth-death and coalescent models},
	Volume = {10},
	Year = {2014}}

@article{Bouchard2012,
	Author = {A. Bouchard-C\^ot\'e and S. Sankararaman and M. I. Jordan},
	Journal = {Syst. Biol.},
	Number = {4},
	Pages = {579--593},
	Title = {Phylogenetic Inference via Sequential Monte Carlo},
	Volume = {61},
	Year = {2012}}

@article{Bouckaert2012,
	Author = {R. Bouckaert and P. Lemey and M. Dunn and S. J. Greenhill and A. V. Alekseyenko and A. J. Drummond and R. D. Gray and M. A. Suchard and Q. D. Atkinson},
	Journal = {Science},
	Pages = {957--960},
	Title = {Mapping the origins and expansion of the {I}ndo-{E}uropean language family},
	Volume = {337},
	Year = {2012}}

@article{Bouckaert2015,
	Author = {R. Bouckaert},
	Journal = {bioRxiv doi: http://dx.doi.org/10.1101/016311},
	Title = {Phylogeography by diffusion on a sphere},
	Year = {2015}}

@article{Brockmann2006,
	Author = {D. Brockmann and L. Hufnagel and T. Geisel},
	Journal = {Nature},
	Pages = {462--465},
	Title = {The scaling laws of human travel},
	Volume = {439},
	Year = {2006}}

@article{Brockmann2013,
	Author = {D. Brockmann and D. Helbing},
	Journal = {Science},
	Pages = {1337--1342},
	Title = {The hidden geometry of complex, network-driven contagion phenomena},
	Volume = {342},
	Year = {2013}}

@article{Bryja2014,
	Author = {J. Bryja and O. Mikula and R. \u{S}umbera and Y. Meheretu and T. Aghov{\'a} and L. A. Lavrenchenko and V. Mazoch and N. Oguge and J. S. Mbau and K. Welegerima and N. Amundala and M. Colyn and H. Leirs and E. Verheyen},
	Journal = {BMC Evol. Biol.},
	Pages = {256},
	Title = {Pan-{A}frican phylogeny of Mus (subgenus Nannomys) reveals one of the most successful mammal radiations in {A}frica},
	Volume = {14},
	Year = {2014}}

@article{Carlin,
	Author = {B. P. Carlin and S. Chib},
	Journal = {J. R. Stat. Soc. B},
	Pages = {473--484},
	Title = {Bayesian model choice via Markov Chain Monte Carlo},
	Volume = {57},
	Year = {1995}}

@article{Chretien,
	Author = {J.-P. Chretien and C. M. Rivers and M. E. Johansson},
	Journal = {PLoS Med.},
	Number = {8},
	Pages = {e1002109},
	Title = {Make Data Sharing Routine to Prepare for Public Health Emergencies},
	Volume = {13},
	Year = {2016}}

@article{Comas2013,
	Author = {I. Comas and M. Coscolla and T. Luo and S. Borrell and K. E. Holt and M. Kato-Maeda and J. Parkhill and B. Malla and S. Berg and G. Thwaites and D. Yeboah-Manu and G. Bothamley and J. Mei and L. Wei and S. Bentley and S. R. Harris and S. Niemann and R. Diel and A. Aseffa and Q. Gao and D. Young and S. Gagneux},
	Journal = {Nature Genet.},
	Number = {10},
	Pages = {1176--1182},
	Title = {Out-of-{A}frica migration and Neolithic coexpansion of Mycobacterium tuberculosis with modern humans},
	Volume = {45},
	Year = {2013}}

@article{Cottam2008,
	Author = {E. M. Cottam and G. Th{\'e}baud and J. Wadsworth and J. Gloster and L. Mansley and D. J. Paton and D. P. King and D. T. Haydon},
	Journal = {Proc. R. Soc. B},
	Pages = {887--895},
	Title = {Integrating genetic and epidemiological data to determine transmission pathways of foot-and-mouth disease virus},
	Volume = {275},
	Year = {2008}}

@article{Cotten2014,
	Author = {M. Cotten and S. J. Watson and A. I. Zumla and H. G. Makhdoom and A. L. Palser and S. H. Ong and A. A. {Al Rabeeah} and R. F. Alkaheem and A. Assiri and J. A. Al-Tawfiq and A. Albarrak and M. Barry and A. Shibl and F. A. Alrabiah and S. Hajjar and H. H. Balkhy and H. Flemban and A. Rambaut and P. Kellam and Z. A. Memish},
	Journal = {mBio},
	Number = {1},
	Pages = {e01062-13},
	Title = {Spread, circulation, and evolution of the {M}iddle {E}ast Respiratory Syndrome coronavirus},
	Volume = {5},
	Year = {2014}}

@article{Cybis2013,
	Author = {G. B. Cybis and J. S. Sinsheimer and P. Lemey and M. A. Suchard},
	Journal = {Phil. Trans. R. Soc. B},
	Pages = {20120206},
	Title = {Graph hierarchies for phylogeography},
	Volume = {368},
	Year = {2013}}

@article{Cybis2015,
	Author = {G. B. Cybis and J. S. Sinsheimer and T. Bedford and A. E. Mather and P. Lemey and M. A. Suchard},
	Journal = {Ann. Appl. Stat.},
	Number = {2},
	Pages = {969--991},
	Title = {Assessing phenotypic correlations through the multivariate phylogenetic latent liability model},
	Volume = {9},
	Year = {2015}}

@article{Dearlove2015,
	Author = {B. L. Dearlove and A. J. Cody and B. Pascoe and G. M{\'e}ric and D. J. Wilson and S. K. Sheppard},
	Journal = {The ISME Journal},
	Title = {Rapid host switching in generalist {C}ampylobacter strains erodes the signal for tracing human infections},
	Volume = {(in press)},
	Year = {2015}}

@article{DeMaio2015,
	Author = {N. {De Maio} and C.-H. Wu and K. M. O'Reilly and D. Wilson},
	Journal = {PLoS Genet.},
	Number = {8},
	Pages = {e1005421},
	Title = {New routes to phylogeography: a {B}ayesian structured coalescent approximation},
	Volume = {11},
	Year = {2015}}

@book{DoucetSMC,
	Annote = {SIGNATUR = 764.243},
	Date-Modified = {2018-07-02 09:36:23 +0000},
	Editor = {A. Doucet and N. de Freitas and N. Gordon},
	Keywords = {FUNDAMENTALS: mathematic},
	Place = {Favoritenstrasse 9/4th Floor/1863},
	Publisher = {Springer},
	Title = {Sequential {Monte Carlo} Methods in Practice},
	Year = {2001}}

@article{Drummond02,
	Author = {A. J. Drummond and G. K. Nicholls and A. G. Rodrigo and W. Solomon},
	Journal = {Genetics},
	Number = {3},
	Pages = {1307--1320},
	Title = {Estimating mutation parameters, population history and genealogy simultaneously from temporally spaced sequence data.},
	Volume = {161},
	Year = {2002}}

@article{Drummond03,
	Author = {A. J. Drummond and O. G. Pybus and A. Rambaut and R. Forsberg and A. G. Rodrigo},
	Journal = {Trends Ecol. Evol.},
	Number = {9},
	Pages = {481--488},
	Title = {Measurably evolving populations},
	Volume = {18},
	Year = {2003}}

@article{Drummond05,
	Author = {A. J. Drummond and A. Rambaut and B. Shapiro and O. G. Pybus},
	Journal = {Mol. Biol. Evol.},
	Number = {5},
	Pages = {1185--1192},
	Title = {{B}ayesian coalescent inference of past population dynamics from molecular sequences.},
	Volume = {22},
	Year = {2005}}

@article{Drummond06,
	Author = {A. J. Drummond and S. Y. W. Ho and M. J. Phillips and A. Rambaut},
	Journal = {PLoS Biol.},
	Number = {5},
	Pages = {e88},
	Title = {Relaxed phylogenetics and dating with confidence.},
	Volume = {4},
	Year = {2006}}

@article{Drummond2010,
	Author = {A. J. Drummond and M. A. Suchard},
	Journal = {BMC Biol.},
	Pages = {114},
	Title = {Bayesian random local clocks, or one rate to rule them all},
	Volume = {8},
	Year = {2010}}

@article{Dudas2014,
	Author = {G. Dudas and A. Rambaut},
	Journal = {PLoS Currents: Outbreaks},
	Title = {Phylogenetic analysis of {G}uinea 2014 {EBOV} Ebolavirus outbreak},
	Volume = {6},
	Year = {2014}}

@article{Dudas2017,
	Author = {G. Dudas and L. M. Carvalho and T. Bedford and A. J. Tatem and G. Baele and N. R. Faria and D. J. Park and J. T. Ladner and A. Arias and D. Asogun and F. Bielejec and S. L. Caddy and M. Cotten and J. D'Ambrozio and S. Dellicour and A. Di Caro and J. D. {Diclaro II} and S. Durrafour and M. J. Elmore and L. S. {Fakoli III} and O. Faye and M. L. Gilbert and S. M. Gevao and S. Gire and A. Gladden-Young and A. Gnirke and A. Goba and D. S. Grant and B. L. Haagmans and J. A. Hiscox and U. Jah and B. Kargbo and J. R. Kugelman and D. Liu and J. Lu and C. M. Malboeuf and S. Mate and D. A. Matthews and C. B. Matranga and L. W. Meredith and J. Qu and J. Quick and S. D. Pas and M. V. T. Phan and G. Pollakis and C. B. Reusken and M. Sanchez-Lockhart and S. F. Schaffner and J. S. Schieffelin and R. S. Sealfon and E. Simon-Loriere and S. L. Smits and K. Stoecker and L. Thorne and E. A. Tobin and M. A. Vandi and S. J. Watson and K. West and S. Whitmer and M. R. Wiley and S. M. Winnicki and S. Wohl and R. W\"olfel and N. L. Yozwiak and K. G. Andersen and S. O. Blyden and F. Bolay and M. W. Carroll and B. Dahn and B. Diallo and P. Formenty and C. Fraser and G. F. Gao and R. F. Garry and I. Goodfellow and S. G\"unther and C. T. Happi and E. C. Holmes and S. Ke\"ita and P. Kellam and M. P. G. Koopmans and J. H. Kuhn and N. J. Loman and N. Magassouba and D. Naidoo and S. T. Nichol and T. Nyenswah and G. Palacios and O. G. Pybus and P. C. Sabeti and A. Sall and U. Str\"oher and I. Wurie and M. A. Suchard and P. Lemey and A. Rambaut},
	Journal = {Nature},
	Volume = {544},
	Number = {7650},
	Pages = {309--315},
	Title = {Virus genomes reveal factors that spread and sustained the {E}bola epidemic},
	Year = {2017}}

@article{Duffy,
	Author = {S. Duffy and L. A. Shackleton and E. C. Holmes},
	Journal = {Nat. Rev. Genet.},
	Pages = {267--276},
	Title = {Rates of evolutionary change in viruses: patterns and determinants.},
	Volume = {9},
	Year = {2008}}

@article{Dunn2013,
	Author = {T. Dunn and N. Kruspe and N. Burenhult},
	Journal = {Human Biol.},
	Pages = {383--400},
	Title = {Time and place in the prehistory of the {A}slian languages},
	Volume = {85},
	Year = {2013}}

@article{Editorial,
	Author = {{Nature Microbiology Editorial}},
	Journal = {Nature Microbiol.},
	Number = {16028},
	Title = {Don't wait to share data on {Z}ika},
	Volume = {1},
	Year = {2016}}

@article{EditorialComms,
	Author = {{Nature Communications Editorial}},
	Journal = {Nature Comms.},
	Number = {2817},
	Title = {Data sharing and the future of science},
	Volume = {9},
	Year = {2018}}

@article{Edo-Matas2011,
	Author = {D. Edo-Matas and P. Lemey and J. A. Tom and C. Serna-Bolea and A. E. van den Blink and A. B. Van 't Wout and H. Schuitemaker and M. A. Suchard},
	Journal = {Mol. Biol. Evol.},
	Number = {5},
	Pages = {1605--1616},
	Title = {Impact of {CCR}5delta32 host genetic background and disease progression on {HIV}-1 intrahost evolutionary processes: efficient hypothesis testing through hierarchical phylogenetic models},
	Volume = {28},
	Year = {2011}}

@incollection{Edwards1964,
	Author = {A. W. F. Edwards and L. L. Cavalli-Sforza},
	Booktitle = {Phenetic and Phylogenetic Classification},
	Editor = {V. H. Heywood and J. McNeill},
	Pages = {67--76},
	Publisher = {Systematics Association pub. no. 6, London},
	Title = {Reconstruction of evolutionary trees},
	Year = {1964}}

@article{Edwards2011,
	Author = {C. J. Edwards and M. A. Suchard and P. Lemey and J. J. Welch and I. Barnes and T. L. Fulton and R. Barnett and T. C. O'Connell and P. Coxon and N. Monaghan and C. E. Valdiosera and E. D. Lorenzen and E. Willerslev and G. F. Baryshnikov and A. Rambaut and M. G. Thomas and D. G. Bradley and B. Shapiro},
	Journal = {Curr. Biol.},
	Number = {15},
	Pages = {1251--1258},
	Title = {Ancient hybridization and an {I}rish origin for the modern polar bear matriline},
	Volume = {21},
	Year = {2011}}

@article{Eisen2003,
	Author = {J. A. Eisen and C. M. Fraser},
	Journal = {Science},
	Number = {5626},
	Pages = {1706--1707},
	Title = {Phylogenomics: intersection of evolution and genomics},
	Volume = {300},
	Year = {2003}}

@article{Ewing2004,
	Author = {G. Ewing and G. Nicholls and A. Rodrigo},
	Journal = {Genetics},
	Pages = {2407--2420},
	Title = {Using temporally spaced sequences to simultaneously estimate migration rates, mutation rate and population sizes in measurably evolving populations},
	Volume = {168},
	Year = {2004}}

@article{Fan,
	Author = {Y. Fan and R. Wu and M. H. Chen and L. Kuo and P. O. Lewis},
	Journal = {Mol. Biol. Evol.},
	Number = {1},
	Pages = {523--532},
	Title = {Choosing among partition models in {B}ayesian phylogenetics.},
	Volume = {28},
	Year = {2011}}

@article{Faria2012,
	Author = {N. R. Faria and M. A. Suchard and A. Abecasis and J. D. Sousa and N. Ndembi and I. Bonfim and R. J. Camacho and A.-M. Vandamme and P. Lemey},
	Journal = {Infect. Genet. Evol.},
	Pages = {453--460},
	Title = {Phylodynamics of the {HIV-1 CRF02\_AG} clade in {C}ameroon},
	Volume = {12},
	Year = {2012}}

@article{Faria2013,
	Author = {N. R. Faria and M. A. Suchard and A. Rambaut and D. G. Streicker and P. Lemey},
	Journal = {Phil. Trans. R. Soc. B},
	Number = {1614},
	Pages = {20120196},
	Title = {Simultaneously reconstructing viral cross-species transmission history and identifying the underlying constraints},
	Volume = {368},
	Year = {2013}}

@article{Faria2014,
	Author = {N. R. Faria and A. Rambaut and M. A. Suchard and G. Baele and T. Bedford and M. J. Ward and A. J. Tatem and J. D. Sousa and N. Arinaminpathy and J. P\'epin and D. Posada and M. Peeters and O. G. Pybus and P. Lemey},
	Journal = {Science},
	Number = {6205},
	Pages = {56--61},
	Title = {The early spread and epidemic ignition of {HIV-1} in human populations.},
	Volume = {346},
	Year = {2014}}

@article{Felsenstein1981,
	Author = {J. Felsenstein},
	Journal = {J. Mol. Evol.},
	Number = {6},
	Pages = {368--376},
	Title = {Evolutionary trees from {DNA} sequences: a maximum likelihood approach},
	Volume = {17},
	Year = {1981}}

@article{Felsenstein1985,
	Author = {J. Felsenstein},
	Journal = {Am. Nat.},
	Pages = {1--15},
	Title = {Phylogenies and the comparative method},
	Volume = {125},
	Year = {1985}}

@manual{Felsenstein1993,
	Address = {Seattle Department of Genetics, University of Washington.},
	Author = {J. Felsenstein},
	Title = {{PHYLIP}: Phylogenetic Inference Package, Version 3.5c},
	Year = {1993}}

@book{FelsensteinBook,
	Author = {J. Felsenstein},
	Publisher = {Sinauer Associates, Inc.},
	Title = {Inferring phylogenies},
	Year = {2004}}

@article{Felsenstein2005,
	Author = {J. Felsenstein},
	Journal = {Phil. Trans. R. Soc. B: Biol. Sci.},
	Pages = {1427--1434},
	Title = {Using the quantitative genetic threshold model for inferences between and within species},
	Volume = {360},
	Year = {2005}}

@article{ferreira08,
	Author = {Ferreira, M. A. R. and Suchard, M. A.},
	Journal = {Canadian Journal of Statistics},
	Pages = {355--368},
	Title = {Bayesian anaylsis of elasped times in continuous-time {M}arkov chains},
	Volume = {26},
	Year = {2008}}

@article{Firth,
	Author = {C. Firth and A. Kitchen and B. Shapiro and M. A. Suchard and E. C. Holmes and A. Rambaut},
	Journal = {Mol. Biol. Evol.},
	Number = {9},
	Pages = {2038--2051},
	Title = {Using time-structured data to estimate evolutionary rates of double-stranded {DNA} viruses.},
	Volume = {27},
	Year = {2010}}

@article{Fraser2009,
	Author = {C. Fraser and C. A. Donnelly and S. Cauchemez and W. P. Hanage and M. D. {Van Kerkhove} and T. D. Hollingsworth and J. Griffin and R. F. Baggaley and H. E. Jenkins and E. J. Lyons and T. Jombart and W. R. Hinsley and N. C. Grassly and F. Balloux and A. C. Ghani and N. M. Ferguson and A. Rambaut and O. G. Pybus and H. Lopez-Gatell and C. M. Alpuche-Aranda and I. B. Chapela and E. P. Zavala and D. M. E. Guevara and F. Checchi and E. Garcia and S. Hugonnet and C. Roth and {The WHO Rapid Pandemic Assessment Collaboration}},
	Journal = {Science},
	Number = {5934},
	Pages = {1557-1561},
	Title = {Pandemic potential of a strain of Influenza {A (H1N1)}: early findings},
	Volume = {324},
	Year = {2009}}

@article{Fraser2014,
	Author = {C. Fraser and K. Lythgoe and G. E. Leventhal and G. Shirreff and T. D. Hollingsworth and S. Alizon and S. Bonhoeffer},
	Journal = {Science},
	Number = {6177},
	Pages = {1243727},
	Title = {Virulence and pathogenesis of {HIV-1} infection: an evolutionary perspective},
	Volume = {343},
	Year = {2014}}

@article{Freckleton2012,
	Author = {R. P. Freckleton},
	Journal = {Methods Ecol. Evol.},
	Pages = {940--947},
	Title = {Fast likelihood calculations for comparative analyses},
	Volume = {3},
	Year = {2012}}

@article{Friel,
	Author = {N. Friel and A. N. Petitt},
	Journal = {J. R. Stat. Soc. B},
	Number = {3},
	Pages = {589--607},
	Title = {Marginal likelihood estimation via power posteriors.},
	Volume = {70},
	Year = {2008}}

@article{Frost2010,
	Author = {S. D. W. Frost and E. M. Volz},
	Journal = {Phil. Trans. R. Soc. B},
	Pages = {1879--1890},
	Title = {Viral phylodynamics and the search for an `effective number of infections'},
	Volume = {365},
	Year = {2010}}

@article{Frost2015,
	Author = {S. D. W. Frost and O. G. Pybus and J. R. Gog and C. Viboud and S. Bonhoeffer and T. Bedford},
	Journal = {Epidemics},
	Pages = {88--92},
	Title = {Eight challenges in phylodynamic inference},
	Volume = {10},
	Year = {2015}}

@article{Gelman,
	Author = {A. Gelman and X-L. Meng},
	Journal = {Stat. Sci.},
	Number = {2},
	Pages = {163--185},
	Title = {Simulating normalizing constants: From importance sampling to bridge sampling to path sampling.},
	Volume = {13},
	Year = {1998}}

@book{Gelman04,
	Author = {A. Gelman and J. B. Carlin and H. S. Stern and D. B. Rubin},
	Publisher = {Chapman \& Hall/CRC},
	Title = {{B}ayesian Data Analysis},
	Year = {2004}}

@article{Gernhard2008,
	Author = {T. Gernhard},
	Journal = {J. Theor. Biol.},
	Number = {4},
	Pages = {769--778},
	Title = {The conditioned reconstructed process.},
	Volume = {253},
	Year = {2008}}

@article{Gianola1982,
	Author = {D. Gianola},
	Journal = {J. Anim. Sci.},
	Pages = {1079--1096},
	Title = {Theory and analysis of threshold characters},
	Volume = {54},
	Year = {1982}}

@article{Gill,
	Author = {M. S. Gill and P. Lemey and N. R. Faria and A. Rambaut and B. Shapiro and M. A. Suchard},
	Journal = {Mol. Biol. Evol.},
	Number = {3},
	Pages = {713--724},
	Title = {Improving {B}ayesian population dynamics inference: a coalescent-based model for multiple loci},
	Volume = {30},
	Year = {2013}}

@article{Goldman1994,
	Author = {Goldman, N and Yang, Z},
	Date-Modified = {2012-12-05 20:44:23 +0000},
	Eprint = {http://mbe.oxfordjournals.org/content/11/5/725.full.pdf+html},
	Journal = {Molecular Biology and Evolution},
	Number = {5},
	Pages = {725-736},
	Title = {A codon-based model of nucleotide substitution for protein-coding {DNA} sequences.},
	Url = {http://mbe.oxfordjournals.org/content/11/5/725.abstract},
	Volume = {11},
	Year = {1994},
	Bdsk-Url-1 = {http://mbe.oxfordjournals.org/content/11/5/725.abstract}}

@article{Gonzalez2008,
	Author = {M. Gonz{\'a}lez and C. Hidalgo and A. Barab{\'a}si},
	Journal = {Nature},
	Pages = {779--782},
	Title = {Understanding individual human mobility patterns},
	Volume = {453},
	Year = {2008}}

@article{Grafen1989,
	Author = {A. Grafen},
	Journal = {Phil. Trans. R. Soc. Lond. B},
	Pages = {119--157},
	Title = {The phylogenetic regression},
	Volume = {326},
	Year = {1989}}

@article{Grafen1992,
	Author = {A. Grafen},
	Journal = {J. Theor. Biol.},
	Pages = {405-423},
	Title = {The uniqueness of the phylogenetic regression},
	Volume = {156},
	Year = {1992}}

@article{Gray,
	Author = {R. R. Gray and A. J. Tatem and J. A. Johnson and A. V. Alekseyenko and O. G. Pybus and M. A. Suchard and M. Salemi},
	Journal = {Mol. Biol. Evol.},
	Number = {5},
	Pages = {1593--1603},
	Title = {Testing spatiotemporal hypothesis of bacterial evolution using Methicillin-resistant Staphylococcus aureus {ST239} genome-wide data within a {B}ayesian framework.},
	Volume = {28},
	Year = {2011}}

@article{Grenfell,
	Author = {B. T. Grenfell and O. G. Pybus and J. R. Gog and J. L. N. Wood and J. M. Daly and J. A. Mumford and E. C. Holmes},
	Journal = {Science},
	Pages = {327--332},
	Title = {Unifying the epidemiological and evolutionary dynamics of pathogens},
	Volume = {303},
	Year = {2004}}

@book{Haeckel1866,
	Address = {Berlin},
	Author = {E. Haeckel},
	Publisher = {Georg Reimer},
	Title = {Generelle morphologie der organismen : allgemeine Grundz{\"u}ge der organischen formen-wissenschaft, mechanisch begr{\"u}ndet durch die von {C}harles {D}arwin reformirte descendenz-theorie},
	Year = {1866}}

@article{Hansen1997,
	Author = {T. F. Hansen},
	Journal = {Evolution},
	Pages = {1341--1351},
	Title = {Stabilizing selection and the comparative analysis of adaptation},
	Volume = {51},
	Year = {1997}}

@article{Hartfield2014,
	Author = {M. Hartfield and R. Bull and P. A. White and A. Lloyd and F. Luciani and S. Alizon and {on behalf of the HITS investigators}},
	Journal = {Evol. Appl.},
	Number = {5},
	Pages = {533--547},
	Title = {Evidence that hepatitis {C} virus genome partly controls infection outcome},
	Volume = {7},
	Year = {2014}}

@article{Hedge2013,
	Author = {J. Hedge and S. J. Lycett and A. Rambaut},
	Journal = {Biol. Lett.},
	Pages = {20130331},
	Title = {Real-time characterization of the molecular epidemiology of an influenza pandemic},
	Volume = {9},
	Year = {2013}}

@book{Henderson1984,
	Author = {C. R. Henderson},
	Publisher = {University of Guelph, Guelph, Ontario},
	Title = {Applications of linear models in animal breeding},
	Year = {1984}}

@article{Ho2007,
	Author = {S. Y. W. Ho and L. S. Jermiin},
	Journal = {Syst. Biol.},
	Number = {4},
	Pages = {623--637},
	Title = {Tracing the decay of the historical signal in biological sequence data},
	Volume = {53},
	Year = {2007}}
	
@article{Ho2007b,
	Author = {S. Y. W. Ho and S.-O. Kolokotronis and R. G. Allaby},
	Journal = {Biology Letters},
	Pages = {702--705},
	Title = {Elevated substitution rates estimated from ancient {DNA} sequences},
	Volume = {3},
	Year = {2007}}

@article{Hoaglin,
	Author = {D. C. Hoaglin and R. E. Welsch},
	Journal = {Am. Stat.},
	Pages = {17--22},
	Title = {The hat matrix in regression and {ANOVA}},
	Volume = {32},
	Year = {1978}}

@article{Hodcroft2014,
	Author = {E. Hodcroft and J. D. Hadfield and E. Fearnhill and A. Phillips and D. Dunn and S. O'Shea and D. Pillay and A. J. {Leigh Brown} and {on behalf of the UK HIV Drug Resistance Database and the UK CHIC Study}},
	Journal = {PLoS Path.},
	Number = {5},
	Pages = {e1004112},
	Title = {The contribution of viral genotype to plasma viral set-point in {HIV} infection},
	Volume = {10},
	Year = {2014}}

@article{Hoeting,
	Author = {J. A. Hoeting and D. Madigan and A. E. Raftery and C .T. Volinsky},
	Journal = {Stat. Sci.},
	Number = {4},
	Pages = {382--417},
	Title = {Bayesian model averaging: a tutorial},
	Volume = {14},
	Year = {1999}}

@article{Holmes1995,
	Author = {E. C. Holmes and S. Nee and A. Rambaut and G. P. Garnett and P. H. Harvey},
	Journal = {Phil. Trans. R. Soc. Lond. B},
	Pages = {33--40},
	Title = {Revealing the history of infectious disease epidemics through phylogenetic trees},
	Volume = {349},
	Year = {1995}}

@book{Holmes1999,
	Author = {E. C. Holmes and O. G. Pybus and P. Harvey},
	Booktitle = {The evolution of {HIV}},
	Publisher = {Johns Hopkins University Press},
	Title = {The molecular population dynamics of {HIV-1}},
	Year = {1999}}

@article{Holmes2004,
	Author = {E. Holmes},
	Journal = {Human Ecology},
	Pages = {745--756},
	Title = {The phylogeography of human viruses},
	Volume = {13},
	Year = {2004}}

@article{Housworth2004,
	Author = {E. A. Housworth and E. P. Martins and M. Lynch},
	Journal = {Am. Nat.},
	Number = {1},
	Pages = {84--96},
	Title = {The phylogenetic mixed model},
	Volume = {163},
	Year = {2004}}

@article{Hudson1983,
	Author = {R. R. Hudson},
	Journal = {Theor. Popul. Biol.},
	Number = {2},
	Pages = {183--201},
	Title = {Properties of a neutral allele model with intragenic recombination},
	Volume = {23},
	Year = {1983}}

@article{Hudson1990,
	Author = {R. R. Hudson},
	Journal = {Oxf. Surv. Evol. Biol.},
	Pages = {1--44},
	Title = {Gene genealogies and the coalescent process},
	Volume = {7},
	Year = {1990}}

@article{Huelsenbeck2001,
	Author = {J. P. Huelsenbeck and F. Ronquist and R. Nielsen and J. P. Bollback},
	Journal = {Science},
	Number = {5550},
	Pages = {2310--2314},
	Title = {{B}ayesian inference of phylogeny and its impact on evolutionary biology.},
	Volume = {294},
	Year = {2001}}
	
@article{Husemann2016,
	Author = {M. Husemann and F. E. Zachos and R. J. Paxton and J. C. Habel},
	Journal = {Heredity},
	Pages = {191--192},
	Title = {Effective population size in ecology and evolution.},
	Volume = {117},
	Year = {2016}}
	
@article{HKY,
	Author = {M. Hasegawa and H. Kishino and T. Yano},
	Journal = {J. Mol. Evol.},
	Pages = {160--174},
	Title = {Dating of the human-ape splitting by a molecular clock of mitochondrial {DNA}.},
	Volume = {22},
	Year = {1985}}

@article{Hofreiter2001,
	Author = {M. Hofreiter and D. Serre and H. N. Poinar and M. Kuch and S. P{\"a}abo},
	Journal = {Nat. Rev. Genet.},
	Pages = {353--359},
	Title = {Ancient {DNA}},
	Volume = {2},
	Year = {2001}}

@inproceedings{Jeffreys,
	Author = {H. Jeffreys},
	Booktitle = {Proceedings of the Cambridge Philosophical Society},
	Pages = {203--222},
	Title = {Some tests of significance treated by theory of probability.},
	Volume = {31},
	Year = {1935}}

@article{Jeffroy2006,
	Author = {O. Jeffroy and H. Brinkmann and F. Delsuc and H. Philippe},
	Journal = {Trends Genet.},
	Number = {4},
	Pages = {225--231},
	Title = {Phylogenomics: the beginning of incongruence?},
	Volume = {22},
	Year = {2006}}

@article{Jombart2011,
	Author = {T. Jombart and R. M. Eggo and P. J. Dodd and F. Balloux},
	Journal = {Heredity},
	Pages = {383--390},
	Title = {Reconstructing disease outbreaks from genetic data: a graph approach},
	Volume = {106},
	Year = {2011}}

@article{Jombart2014,
	Author = {T. Jombart and A. Cori and X. Didelot and S. Cauchemez and C. Fraser and N. Ferguson},
	Journal = {PLoS Comp. Biol.},
	Number = {1},
	Pages = {e1003457},
	Title = {Bayesian reconstruction of disease outbreaks by combining epidemiological and genomic data},
	Volume = {10},
	Year = {2014}}

@article{Karcher2015,
	Author = {M. D. Karcher and J. A. Palacios and T. Bedford and M. A. Suchard and V. N. Minin},
	Journal = {arXiv:1510.00775 [stat.ME]},
	Title = {Quantifying and mitigating the effect of preferential sampling on phylodynamic inference},
	Year = {2015}}

@article{Kass,
	Author = {R. E. Kass and A. E. Raftery},
	Journal = {J. Am. Stat. Assoc.},
	Number = {430},
	Pages = {773--795},
	Title = {{B}ayes factors},
	Volume = {90},
	Year = {1995}}

@article{Kendall1948,
	Author = {D. G. Kendall},
	Journal = {Ann. Math.},
	Number = {1},
	Pages = {1--15},
	Title = {On the generalized ``birth-and-death'' process},
	Volume = {19},
	Year = {1948}}

@article{Kimura1953,
	Author = {M. Kimura},
	Journal = {Ann. Rep. Nat. Inst. Genet.},
	Pages = {62--63},
	Title = {Stepping stone model of population},
	Volume = {3},
	Year = {1953}}

@article{Kingman1982,
	Author = {J. F. C. Kingman},
	Journal = {J. Appl. Probab.},
	Pages = {27--43},
	Title = {On the genealogy of large populations},
	Volume = {19},
	Year = {1982}}

@article{Koel2013,
	Author = {B. F. Koel and D. F. Burke and T. M. Bestebroer and S. {van der Vliet} and G. C. M. Zondag and G. Vervaet and E. Skepner and N. S. Lewis and M. I. J. Spronken and C. A. Russell and M. Y. Eropkin and A. C. Hurt and I. G. Barr and J. C. {de Jong} and G. F. Rimmelzwaan and A. D. M. E. Osterhaus and R. A. M. Fouchier and D. J. Smith},
	Journal = {Science},
	Number = {6161},
	Pages = {976--979},
	Title = {Substitutions near the receptor binding site determine major antigenic change during influenza virus evolution},
	Volume = {342},
	Year = {2013}}

@article{KL,
	Author = {S. Kullback and R. A. Leibler},
	Journal = {Annals of Mathematical Statistics},
	Number = {1},
	Pages = {79--86},
	Title = {On Information and Sufficiency},
	Volume = {22},
	Year = {1951}}

@article{Kuhnert2014,
	Author = {D. K{\"u}hnert and T. Stadler and T. G. Vaughan and A. J. Drummond},
	Journal = {J. R. Soc. Interface},
	Pages = {20131106},
	Title = {Simultaneous reconstruction of evolutionary history and epidemiological dynamics from viral sequences with the birth-death {SIR} model},
	Volume = {11},
	Year = {2014}}

@article{Kumar,
	Author = {S. Kumar and A. J. Filipski and F. U. Battistuzzi and S. L. Kosakovsky Pond and K. Tamura},
	Journal = {Mol. Biol. Evol.},
	Number = {2},
	Pages = {457--472},
	Title = {Statistics and truth in phylogenomics},
	Volume = {29},
	Year = {2012}}

@article{Lai2012,
	Author = {J. Lai and J. Jin and J. Kubelka and D. A. Liberles},
	Journal = {J. Mol. Biol.},
	Number = {3},
	Pages = {442--459},
	Title = {A phylogenetic analysis of Normal Modes evolution in enzymes and its Relationship to enzyme function},
	Volume = {422},
	Year = {2012}}
	
@article{Larsen2018,
    author = {Larsen, Brendan B and Cole, Kenneth L and Worobey, Michael},
    title = "{Ancient DNA provides evidence of 27,000-year-old papillomavirus infection and long-term codivergence with rodents}",
    journal = {Virus Evol.},
    volume = {4},
    number = {1},
    year = {2018},
    month = {06},
    abstract = "{The long-term evolutionary history of many viral lineages is poorly understood. Novel sources of ancient DNA combined with phylogenetic analyses can provide insight into the time scale of virus evolution. Here we report viral sequences from ancient North American packrat middens. We screened samples up to 27,000-years old and found evidence of papillomavirus (PV) infection in Neotoma cinerea (Bushy-tailed packrat). Phylogenetic analysis placed the PV sequences in a clade with other previously published PV sequences isolated from rodents. Concordance between the host and virus tree topologies along with a correlation in branch lengths suggests a shared evolutionary history between rodents and PVs. Based on host divergence times, PVs have likely been circulating in rodents for at least 17 million years. These results have implications for our understanding of PV evolution and for further research with ancient DNA from Neotoma middens.}",
    issn = {2057-1577},
    doi = {10.1093/ve/vey014},
    url = {https://doi.org/10.1093/ve/vey014},
    eprint = {http://oup.prod.sis.lan/ve/article-pdf/4/1/vey014/25510039/vey014.pdf},
}

@article{LartillotPhilippe,
	Author = {N. Lartillot and H. Philippe},
	Journal = {Syst. Biol.},
	Number = {2},
	Pages = {195--207},
	Title = {Computing {B}ayes factors using thermodynamic integration.},
	Volume = {55},
	Year = {2006}}

@article{Lartillot2011,
	Author = {N. Lartillot and R. Poujol},
	Journal = {Mol. Biol. Evol.},
	Number = {1},
	Pages = {729--744},
	Title = {A phylogenetic model for investigating correlated evolution of substitution rates and continuous phenotypic characters},
	Volume = {28},
	Year = {2011}}

@article{Lee2013,
	Author = {S. Lee and T. Hasegawa},
	Journal = {PLoS ONE},
	Number = {4},
	Pages = {e62243},
	Title = {Evolution of the {A}inu Language in Space and Time},
	Volume = {8},
	Year = {2013}}

@article{Lee2014,
	Author = {M. S. Y. Lee and A. Cau and D. Naish and G. J. Dyke},
	Journal = {Science},
	Number = {6196},
	Pages = {562--566},
	Title = {Sustained miniaturization and anatomical innovation in the dinosaurian ancestors of birds},
	Volume = {345},
	Year = {2014}}

@article{Lemey2006,
	Author = {P. Lemey and A. Rambaut and O. G. Pybus},
	Journal = {AIDS Rev.},
	Pages = {125--140},
	Title = {{HIV} evolutionary dynamics within and among hosts},
	Volume = {8},
	Year = {2006}}

@article{Lemey2009,
	Author = {P. Lemey and A. Rambaut and A. J. Drummond and M. A. Suchard},
	Journal = {PLoS Comp. Biol.},
	Number = {9},
	Pages = {e1000520},
	Title = {{B}ayesian phylogeography finding its roots.},
	Volume = {5},
	Year = {2009}}

@article{Lemey2010,
	Author = {P. Lemey and A. Rambaut and J. J. Welch and M. A. Suchard},
	Journal = {Mol. Biol. Evol.},
	Number = {8},
	Pages = {1877--1885},
	Title = {Phylogeography takes a relaxed random walk in continuous space and time},
	Volume = {27},
	Year = {2010}}

@article{Lemey2014,
	Author = {P. Lemey and A. Rambaut and T. Bedford and N. Faria and F. Bielejec and G. Baele and C. A. Russell and D. J. Smith and O. G. Pybus and D. Brockmann and M. A. Suchard},
	Journal = {PLoS Path.},
	Number = {2},
	Pages = {e1003932},
	Title = {Unifying viral genetics and human transportation data to predict the global transmission dynamics of human influenza {H3N2}},
	Volume = {10},
	Year = {2014}}

@book{LemeyBook,
	Editor = {P. Lemey and M. Salemi and A.-M. Vandamme},
	Publisher = {Cambridge},
	Title = {The phylogenetic handbook: a practical approach to phylogenetic analysis and hypothesis testing},
	Year = {2009}}
	
@book{HandbookMCMC,
	author = "S. Brooks and A. Gelman and G. Jones and X.-L. Meng",
	title = "Handbook of Markov chain Monte Carlo",
	year = "2011",
	publisher = "Chapman and Hall/CRC"} 

@article{Lemmon2008,
	Author = {A. Lemmon and E. Lemmon},
	Journal = {Syst. Biol.},
	Pages = {544--561},
	Title = {A likelihood framework for estimating phylogeographical history on a continuous landscape},
	Volume = {57},
	Year = {2008}}

@article{Lepage,
	Author = {T. Lepage and D. Bryant and H. Philippe and N. Lartillot},
	Journal = {Mol. Biol. Evol.},
	Number = {12},
	Pages = {2669--2680},
	Title = {A general comparison of relaxed molecular clock models.},
	Volume = {24},
	Year = {2007}}

@article{Li2012,
	Author = {W. L. S. Li and A. J. Drummond},
	Journal = {Mol. Biol. Evol.},
	Number = {2},
	Pages = {751--761},
	Title = {Model averaging and {B}ayes factor calculation of relaxed molecular clocks in {B}ayesian phylogenetics.},
	Volume = {29},
	Year = {2012}}
	
@article{Li2017,
    author = {Li, Lucy M. and Grassly, Nicholas C. and Fraser, Christophe},
    title = {Quantifying Transmission Heterogeneity Using Both Pathogen Phylogenies and Incidence Time Series},
    journal = {Molecular Biology and Evolution},
    volume = {34},
    number = {11},
    pages = {2982-2995},
    year = {2017},
    month = {07},
    abstract = "{Heterogeneity in individual-level transmissibility can be quantified by the dispersion parameter k of the offspring distribution. Quantifying heterogeneity is important as it affects other parameter estimates, it modulates the degree of unpredictability of an epidemic, and it needs to be accounted for in models of infection control. Aggregated data such as incidence time series are often not sufficiently informative to estimate k. Incorporating phylogenetic analysis can help to estimate k concurrently with other epidemiological parameters. We have developed an inference framework that uses particle Markov Chain Monte Carlo to estimate k and other epidemiological parameters using both incidence time series and the pathogen phylogeny. Using the framework to fit a modified compartmental transmission model that includes the parameter k to simulated data, we found that more accurate and less biased estimates of the reproductive number were obtained by combining epidemiological and phylogenetic analyses. However, k was most accurately estimated using pathogen phylogeny alone. Accurately estimating k was necessary for unbiased estimates of the reproductive number, but it did not affect the accuracy of reporting probability and epidemic start date estimates. We further demonstrated that inference was possible in the presence of phylogenetic uncertainty by sampling from the posterior distribution of phylogenies. Finally, we used the inference framework to estimate transmission parameters from epidemiological and genetic data collected during a poliovirus outbreak. Despite the large degree of phylogenetic uncertainty, we demonstrated that incorporating phylogenetic data in parameter inference improved the accuracy and precision of estimates.}",
    issn = {0737-4038},
    doi = {10.1093/molbev/msx195},
    url = {https://doi.org/10.1093/molbev/msx195},
    eprint = {http://oup.prod.sis.lan/mbe/article-pdf/34/11/2982/24366873/msx195.pdf}}

@article{Longdon2011,
	Author = {B. Longdon and J. D. Hadfield and C. L. Webster and D. J. Obbard and F. M. Jiggins},
	Journal = {PLoS Path.},
	Number = {9},
	Pages = {e1002260},
	Title = {Host phylogeny determines viral persistence and replication in novel hosts},
	Volume = {7},
	Year = {2011}}

@article{Longdon2015,
	Author = {B. Longdon and J. D. Hadfield and J. P. Day and S. C. L. Smith and J. E. McGonigle and R. Cogni and C. Cao and F. M. Jiggins},
	Journal = {PLoS Path.},
	Number = {3},
	Pages = {e1004728},
	Title = {The causes and consequences of changes in virulence following pathogen host shifts},
	Volume = {11},
	Year = {2015}}

@article{Lorion2013,
	Author = {J. Lorion and S. Kiel and B. Faure and M. Kawato and S. Y. W. Ho and B. Marshall and S. Tsuchida and J.-I. Miyazaki and Y. Fujiwara},
	Journal = {Proc. R. Soc. B},
	Pages = {20131243},
	Title = {Adaptive radiation of chemosymbiotic deep-sea mussels},
	Volume = {280},
	Year = {2013}}

@article{Lu2014,
	Author = {L. Lu and S. J. Lycett and A. J. {Leigh Brown}},
	Journal = {BMC Evol. Biol.},
	Pages = {16},
	Title = {Reassortment patterns of avian influenza virus internal segments among different subtypes},
	Volume = {14},
	Year = {2014}}

@book{Lynch1998,
	Author = {M. Lynch and B. Walsh},
	Publisher = {Sinauer, Sunderland, Massachusetts},
	Title = {Genetics and analysis of quantitative traits},
	Year = {1998}}

@article{Lythgoe2012,
	Author = {K. A. Lythgoe and C. Fraser},
	Journal = {Proc. Biol. Sci.},
	Number = {1741},
	Pages = {3367--3375},
	Title = {New insights into the evolutionary rate of {HIV-1} at the within-host and epidemiological levels},
	Volume = {279},
	Year = {2012}}

@article{Maddison1984,
	Author = {W. P. Maddison and M. J. Donogue and D. R. Maddison},
	Journal = {Syst. Zool.},
	Pages = {83--103},
	Title = {Outgroup analysis and parsimony},
	Volume = {33},
	Year = {1984}}

@article{Madigan,
	Author = {D. Madigan and A. E. Raftery},
	Journal = {J. Am. Stat. Assoc.},
	Number = {428},
	Pages = {1535--1546},
	Title = {Model selection and accounting for model uncertainty in graphical models using {Occam's} window.},
	Volume = {89},
	Year = {1994}}

@article{Martins1994,
	Author = {E. P. Martins},
	Journal = {Am. Nat.},
	Number = {2},
	Pages = {193--209},
	Title = {Estimating the rate of phenotypic evolution from comparative data},
	Volume = {144},
	Year = {1994}}

@article{Martin2011,
	Author = {D. P. Martin and P. Lemey and D. Posada},
	Journal = {Mol. Ecol. Resour.},
	Number = {6},
	Pages = {943--955},
	Title = {Analysing recombination in nucleotide sequences},
	Volume = {11},
	Year = {2011}}

@article{Mather2013,
	Author = {A. E. Mather and S. W. J. Reid and D. J. Maskell and J. Parkhill and M. C. Fookes and S. R. Harris and D. J. Brown and J. E. Coia and M. R. Mulvey and M. W. Gilmour and L. Petrovska and E. de Pinna and M. Kuroda and M. Akiba and H. Izumiya and T. R. Connor and M. A. Suchard and P. Lemey and D. J. Mellor and D. T. Haydon,13 N. R. Thomson},
	Journal = {Science},
	Pages = {1514--1517},
	Title = {Distinguishable epidemics of multidrug-resistant Salmonella Typhimurium {DT104} in different hosts},
	Volume = {341},
	Year = {2013}}

@book{MCMC,
	Address = {London},
	Author = {W. R. Gilks and S. Richardson and D. J. Spiegelhalter},
	Publisher = {Chapman and Hall},
	Title = {Markov {C}hain {M}onte {C}arlo in Practice},
	Year = {1996}}

@article{Meng2014,
	Author = {Y. Meng and Z.-L. Nie and T. Deng and J. Wen and Y.-P. Yang},
	Journal = {Bot. J. Linn. Soc.},
	Pages = {435--451},
	Title = {Phylogenetics and evolution of phyllotaxy in the {S}olomon's seal genus Polygonatum (Asparagaceae:Polygonateae)},
	Volume = {176},
	Year = {2014}}

@article{Minin,
	Author = {V. M. Minin and E. W. Bloomquist and M. A. Suchard},
	Journal = {Mol. Biol. Evol.},
	Number = {7},
	Pages = {1459--1471},
	Title = {Smooth skyride through a rough skyline: {B}ayesian coalescent-based inference of population dynamics},
	Volume = {25},
	Year = {2008}}

@article{MininRobust,
	Author = {V. M. Minin and M. A. Suchard},
	Journal = {J. Math. Biol.},
	Pages = {391--412},
	Title = {Counting labeled transitions in continuous-time {M}arkov models of evolution},
	Volume = {56},
	Year = {2008}}

@article{MininMapping,
	Author = {V. M. Minin and M. A. Suchard},
	Journal = {Phil. Trans. R. Soc. Lond. B Biol. Sci.},
	Number = {1512},
	Pages = {3985--3995},
	Title = {Fast, accurate and simulation-free stochastic mapping},
	Volume = {363},
	Year = {2008}}

@article{Molak2015,
	Author = {M. Molak and M. A. Suchard and S. Y. Ho and D. W. Beilman and B. Shapiro},
	Journal = {Mol. Ecol. Resour.},
	Number = {1},
	Pages = {81--86},
	Title = {Empirical calibrated radiocarbon sampler: a tool for incorporating radiocarbon-date and calibration error into {B}ayesian phylogenetic analyses of ancient {DNA}},
	Volume = {15},
	Year = {2015}}

@article{Mollentze2013,
	Author = {N. Mollentze and J. Weyer and W. Markotter and K. {le Roux} and L. H. Nel},
	Journal = {Virus Genes},
	Pages = {569--573},
	Title = {Dog rabies in southern {A}frica: regional surveillance and phylogeographical analyses are an important component of control and elimination strategies},
	Volume = {47},
	Year = {2013}}

@article{Mollentze2014,
	Author = {N. Mollentze and L. H. Nel and S. Townsend and K. {le Roux} and K. Hampson and D. T. Haydon and S. Soubeyrand},
	Journal = {Proc. R. Soc. B},
	Pages = {20133251},
	Title = {A {B}ayesian approach for inferring the dynamics of partially observed endemic infectious diseases from space-time-genetic data},
	Volume = {281},
	Year = {2014}}

@article{Morelli2012,
	Author = {M. J. Morelli and G. Th{\'e}baud and J. Chad{\oe}uf and D. P. King and D. T. Haydon and S. Soubeyrand},
	Journal = {PLoS Comp. Biol.},
	Number = {11},
	Pages = {e1002768},
	Title = {A {B}ayesian inference framework to reconstruct transmission trees using epidemiological and genetic data},
	Volume = {8},
	Year = {2012}}

@article{MrBayes,
	Author = {Ronquist, Fredrik and Teslenko, Maxim and van der Mark, Paul and Ayres, Daniel L and Darling, Aaron and H{\"o}hna, Sebastian and Larget, Bret and Liu, Liang and Suchard, Marc A and Huelsenbeck, John P},
	Journal = {Systematic biology},
	Number = {3},
	Pages = {539--542},
	Publisher = {Oxford University Press},
	Title = {Mr{B}ayes 3.2: efficient {B}ayesian phylogenetic inference and model choice across a large model space},
	Volume = {61},
	Year = {2012}}

@article{Muller2017,
	Author = {N. F. M{\"u}ller and D. A. Rasmussen and T. Stadler},
	Journal = {Mol. Biol. Evol.},
	Number = {11},
	Pages = {2970--2981},
	Title = {The structured coalescent and its approximations},
	Volume = {34},
	Year = {2017}}

@article{Munkemuller2012,
	Author = {T. M{\"u}nkem{\"u}ller and S. Lavergne and B. Bzeznik and S. Dray and T. Jombart and K. Schiffers and W. Thuiller},
	Journal = {Methods Ecol. Evol.},
	Pages = {743--756},
	Title = {How to measure and test phylogenetic signal},
	Volume = {3},
	Year = {2012}}

@techreport{Murphy07,
	Author = {K. P. Murphy},
	Institution = {University of British Columbia},
	Title = {Conjugate {B}ayesian analysis of the {G}aussian distribution},
	Year = {2007}}

@article{Muse1994,
	Author = {Muse, S. V. and Gaut, B. S.},
	Journal = {Molecular Biology and Evolution},
	Month = {Sep},
	Number = {5},
	Pages = {715--724},
	Title = {A likelihood approach for comparing synonymous and nonsynonymous nucleotide substitution rates, with application to the chloroplast genome},
	Volume = {11},
	Year = {1994}}

@article{Nagoya,
	Author = {Watanabe, M. E.},
	Journal = {Bioscience},
	Number = {6},
	Pages = {543--550},
	Title = {The {N}agoya Protocol on Access and Benefit Sharing: International treaty poses challenges for biological collections},
	Volume = {65},
	Year = {2015}}

@article{Neal,
	Author = {R. M. Neal},
	Journal = {J. Comput. Graph. Stat.},
	Number = {2},
	Pages = {249--265},
	Title = {{M}arkov chain sampling methods for Dirichlet process mixture models.},
	Volume = {9},
	Year = {2000}}

@article{Nelson2015,
	Author = {M. I. Nelson and C. Viboud and A. L. Vincent and M. R. Culhane and S. E. Detmer and D. E. Wentworth and A. Rambaut and M. A. Suchard and E. C. Holmes and P. Lemey},
	Journal = {Nat. Commun.},
	Pages = {6696},
	Title = {Global migration of influenza {A} viruses in swine},
	Volume = {6},
	Year = {2015}}

@article{Newton,
	Author = {M. A. Newton and A. E. Raftery},
	Journal = {J. R. Stat. Soc. B},
	Number = {1},
	Pages = {3--48},
	Title = {Approximating {B}ayesian inference with the weighted likelihood bootstrap.},
	Volume = {56},
	Year = {1994}}

@article{Notohara1990,
	Author = {M. Notohara},
	Journal = {J. Math. Biol.},
	Pages = {59--75},
	Title = {The coalescent and the genealogical process in geographically structured population},
	Volume = {29},
	Year = {1990}}

@article{Nylander2004,
	Author = {J. A. Nylander and F. Ronquist and J. P. Huelsenbeck and J. L. Nieves-Aldrey},
	Journal = {Syst. Biol.},
	Number = {1},
	Pages = {47--67},
	Title = {{B}ayesian phylogenetic analysis of combined data.},
	Volume = {53},
	Year = {2004}}

@article{Ogata,
	Author = {Y. Ogata},
	Journal = {Num. Math.},
	Number = {2},
	Pages = {137--157},
	Title = {A {M}onte {C}arlo method for high dimensional integration.},
	Volume = {55},
	Year = {1989}}

@article{Oh2001,
	Author = {M. Oh and A. Raftery},
	Journal = {J. Am. Stat. Assoc.},
	Pages = {1031--1044},
	Title = {Bayesian multidimensional scaling and choice of dimension},
	Volume = {96},
	Year = {2001}}

@article{OHara2009,
	Author = {R. B. O'Hara and M. J. Silanp{\"a}a},
	Journal = {Bayesian analysis},
	Number = {1},
	Pages = {85--118},
	Title = {A review of {B}ayesian variable selection methods: what, how and which},
	Volume = {4},
	Year = {2009}}
	
@article{Orlando2014,
	author = {Orlando, Ludovic and Cooper, Alan},
	title = {Using ancient {DNA} to Understand Evolutionary and Ecological Processes},
	journal = {Annual Review of Ecology, Evolution, and Systematics},
	volume = {45},
	number = {1},
	pages = {573-598},
	year = {2014},
	doi = {10.1146/annurev-ecolsys-120213-091712}
}

@article{Paabo2004,
	Author = {S. P{\"a}abo and H. Poinar and D. Serre and V. Jaenicke-Despr{\'e}s and J. Hebler and N. Rohland and M. Kuch and J. Krause and L. Vigilant and M. Hofreiter},
	Journal = {Annu. Rev. Genet.},
	Pages = {645--679},
	Title = {Genetic analyses from ancient {DNA}},
	Volume = {38},
	Year = {2004}}

@article{Pagel1997,
	Author = {M. Pagel},
	Journal = {Zool. Scripta},
	Pages = {331--348},
	Title = {Inferring evolutionary processes from phylogenies},
	Volume = {26},
	Year = {1997}}

@article{Pagel1999,
	Author = {M. Pagel},
	Journal = {Syst. Biol.},
	Number = {3},
	Pages = {612--622},
	Title = {The maximum likelihood approach to reconstructing ancestral character states of discrete characters on phylogenies},
	Volume = {48},
	Year = {1999}}

@article{Pagel1999Nature,
	Author = {M. Pagel},
	Journal = {Nature},
	Pages = {877--884},
	Title = {Inferring the historical patterns of biological evolution},
	Volume = {401},
	Year = {1999}}

@article{Pagel2004,
	Author = {M. Pagel and A. Meade and D. Barker},
	Journal = {Syst. Biol.},
	Number = {5},
	Pages = {673--684},
	Title = {Bayesian estimation of ancestral character states on phylogenies},
	Volume = {53},
	Year = {2004}}

@article{Pannell2003,
	Author = {J. R. Pannell},
	Journal = {Evolution},
	Pages = {949--961},
	Title = {Coalescence in a metapopulation with recurrent local extinction and recolonization},
	Volume = {57},
	Year = {2003}}

@article{Park2015,
	Author = {D. J. Park and G. Dudas and S. Wohl and A. Goba and S. L. Whitmer and K. G. Andersen and R. S. Sealfon and J. T. Ladner and J. R. Kugelman and C. B. Matranga and S. M. Winnicki and J. Qu and S. K. Gire and A. Gladden-Young and S. Jalloh and D. Nosamiefan and N. L. Yozwiak and L. M. Moses and P. P. Jiang and A. E. Lin and S. F. Schaffner and B. Bird and J. Towner and M. Mamoh and M. Gbakie and L. Kanneh and D. Kargbo J. L. Massally and F. K. Kamara and E. Konuwa and J. Sellu and A. A. Jalloh and I. Mustapha and M. Foday and M. Yillah and B. R. Erickson and T. Sealy and D. Blau and C. Paddock and A. Brault and B. Amman and J. Basile and S. Bearden and J. Belser and E. Bergeron and S. Campbell and A. Chakrabarti and K. Dodd and M. Flint and A. Gibbons and C. Goodman and J. Klena and L. McMullan and L. Morgan and B. Russell and J. Salzer and A. Sanchez and D. Wang and I. Jungreis and C. Tomkins-Tinch and A. Kislyuk and M. F. Lin and S. Chapman and B. MacInnis and A. Matthews and J. Bochicchio and L. E. Hensley and J. H. Kuhn and C. Nusbaum and J. S. Schieffelin and B. W. Birren and M. Forget and S. T. Nichol and G. F. Palacios and D. Ndiaye and C. Happi and S. M. Gevao and M. A. Vandi and B. Kargbo and E. C. Holmes and T. Bedford and A. Gnirke and U. Str{\"o}her and A. Rambaut and R. F. Garry and P. C. Sabeti},
	Journal = {Cell},
	Number = {7},
	Pages = {1516--1526},
	Title = {Ebola virus epidemiology, transmission, and evolution during seven months in {S}ierra {L}eone},
	Volume = {161},
	Year = {2015}}

@article{PerezLosada2012,
	Author = {M. P{\'e}rez-Losada and J. T. H{\o}eg and K. A. Crandall},
	Journal = {Integr. Comp. Biol.},
	Number = {3},
	Pages = {430--442},
	Title = {Deep phylogeny and character evolution in Thecostraca (Crustacea: Maxillopoda)},
	Volume = {52},
	Year = {2012}}

@article{Pibuss,
	Author = {F. Bielejec and P. Lemey and G. Baele and A. Rambaut and M. A. Suchard},
	Journal = {BMC Bioinformatics},
	Pages = {133},
	Title = {$\pi${BUSS}: a parallel {BEAST/BEAGLE} utility for sequence simulation under complex evolutionary scenarios.},
	Volume = {15},
	Year = {2014}}

@article{Posada2004,
	Author = {D. Posada and T. R. Buckley},
	Journal = {Syst. Biol.},
	Number = {5},
	Pages = {793--808},
	Title = {Model selection and model averaging in phylogenetics: advantages of {A}kaike Information Criterion and {B}ayesian approaches over Likelihood Ratio Tests},
	Volume = {53},
	Year = {2004}}

@article{Pybus2000,
	Author = {O. G. Pybus and A. Rambaut and P. H. Harvey},
	Journal = {Genetics},
	Pages = {1429--1437},
	Title = {An integrated framework for the inference of viral population history from reconstructed genealogies},
	Volume = {155},
	Year = {2000}}

@article{Pybus2002,
	Author = {O. G. Pybus and A. Rambaut},
	Journal = {Bioinformatics},
	Number = {10},
	Pages = {1404--1405},
	Title = {{GENIE}: estimating demographic history from molecular phylogenies.},
	Volume = {18},
	Year = {2002}}

@article{Pybus2009,
	Author = {O. G. Pybus and A. Rambaut},
	Journal = {Nat. Rev. Genet.},
	Pages = {540--550},
	Title = {Evolutionary analysis of the dynamics of viral infectious disease},
	Volume = {10},
	Year = {2009}}

@article{Pybus2012,
	Author = {O. G. Pybus and M. A. Suchard and P. Lemey and F. J. Bernardin and A. Rambaut and F. W. Crawford and R. R. Gray and N. Arinaminpathy and S. L. Stramer and M. P. Busch and E. L. Delwart},
	Journal = {Proc. Natl. Acad. Sci. USA},
	Number = {37},
	Pages = {15066--15071},
	Title = {Unifying the spatial epidemiology and molecular evolution of emerging epidemics},
	Volume = {109},
	Year = {2012}}

@incollection{Raftery07,
	Author = {A. Raftery and M. Newton and J. Satagopan and P. Krivitsky},
	Booktitle = {{B}ayesian Statistics},
	Editor = {J. M. Bernardo and M. J. Bayarri and J. O. Berger},
	Pages = {1--45},
	Publisher = {Oxford University Press},
	Title = {Estimating the integrated likelihood via posterior simulation using the harmonic mean identity.},
	Year = {2007}}

@article{Rambaut2000,
	Author = {A. Rambaut},
	Journal = {Bioinformatics},
	Number = {4},
	Pages = {395--399},
	Title = {Estimating the rate of molecular evolution: incorporating non-contemporaneous sequences into maximum likelihood phylogenies.},
	Volume = {16},
	Year = {2000}}

@article{Rambaut2004,
	Author = {A. Rambaut and D. Posada and K. Crandall and E. Holmes},
	Journal = {Nat. Rev. Genet.},
	Pages = {52--61},
	Title = {The causes and consequences of HIV evolution},
	Volume = {5},
	Year = {2004}}

@article{Rambaut2018,
	Author = {A. Rambaut and A. J. Drummond and D. Xie and G. Baele and M. A. Suchard},
	Journal = {Syst. Biol.},
	Number = {5},
	Pages = {901--904},
	Title = {Posterior Summarization in {B}ayesian Phylogenetics Using {T}racer 1.7},
	Volume = {67},
	Year = {2018}}

@article{Ramirez2012,
	Author = {H. Ram{\'\i}rez and R. Reina and L. Bertolotti and A. Cenoz and M.-M. Hern{\'a}ndez and B. {San Mor{\'a}n} and I. Glaria and X. {de Andr{\'e}s} and H. Crespo and P. J{\'a}uregui and J. Benavides and L. Polledo and V. P{\'e}rez and J. F. Garc{\'\i}a-Mar{\'\i}n and S. Rosati and B. Amorena and D. {de Andr{\'e}s}},
	Journal = {BMC Vet. Res.},
	Pages = {8},
	Title = {Study of compartmentalization in the visna clinical form of small ruminant lentivirus infection in sheep},
	Volume = {8},
	Year = {2012}}

@article{Rasmussen2011,
	Author = {D. A Rasmussen and O. Ratmann and K. Koelle},
	Journal = {PLoS Comp. Biol.},
	Number = {8},
	Pages = {e1002136},
	Title = {Inference for nonlinear epidemiological models using genealogies and time series},
	Volume = {7},
	Year = {2011}}

@article{Rasmussen2014A,
	Author = {M. D. Rasmussen and W. Hall and M. J. Hubisz and I. Gronau and A. Siepel},
	Journal = {PLoS Genet.},
	Number = {5},
	Pages = {e1004342},
	Title = {Genome-wide inference of ancestral recombination graphs},
	Volume = {10},
	Year = {2014}}

@article{Rasmussen2014,
	Author = {D. A. Rasmussen and M. F. Boni and K. Koelle},
	Journal = {Mol. Biol. Evol.},
	Number = {2},
	Pages = {258--271},
	Title = {Reconciling phylodynamics with epidemiology: the case of dengue virus in southern {V}ietnam},
	Volume = {31},
	Year = {2014}}

@article{Redelings,
	Author = {B. D. Redelings and M. A. Suchard},
	Journal = {Syst. Biol.},
	Number = {3},
	Pages = {401--418},
	Title = {Joint {B}ayesian estimation of alignment and phylogeny.},
	Volume = {54},
	Year = {2005}}

@article{Roberts2009,
	Author = {Roberts, G. O. and Rosenthal, J. S.},
	Journal = {J. Comp. Graph. Stat.},
	Pages = {349--367},
	Title = {Examples of Adaptive {MCMC}},
	Volume = {18},
	Year = {2009}}

@incollection{Rodrigo,
	Author = {A. G. Rodrigo and J. Felsenstein},
	Booktitle = {The Evolution of {HIV}},
	Editor = {K. A. Crandall},
	Pages = {233--272},
	Publisher = {Johns Hopkins University Press},
	Title = {Coalescent approaches to {HIV} population genetics.},
	Year = {1999}}

@article{Rodrigue,
	Author = {N. Rodrigue and H. Philippe and N. Lartillot},
	Journal = {Mol. Biol. Evol.},
	Number = {9},
	Pages = {1762--1775},
	Title = {Assessing site-interdependent phylogenetic models of sequence evolution.},
	Volume = {23},
	Year = {2006}}

@article{Ronquist2004,
	Author = {F. Ronquist},
	Journal = {Trends Ecol. Evol.},
	Pages = {475--481},
	Title = {Bayesian inference of character evolution},
	Volume = {19},
	Year = {2004}}

@article{Sanmartin2008,
	Author = {I. Sanmart{\'\i}n and P. {van der Mark} and F. Ronquist},
	Journal = {J. Biogeogr.},
	Pages = {428--449},
	Title = {Inferring dispersal: a {B}ayesian approach to phylogeny-based island biogeography, with special reference to the {C}anary {I}slands},
	Volume = {35},
	Year = {2008}}

@article{Scheeff2005,
	Author = {E. D. Scheeff and P. E. Bourne},
	Journal = {PLoS Comp. Biol.},
	Number = {5},
	Pages = {e49},
	Title = {Structural evolution of the protein kinase--like superfamily},
	Volume = {11},
	Year = {2005}}

@article{Schluter1997,
	Author = {D. Schluter and T. Price and A. Mooers and D. Ludwig},
	Journal = {Int. J. Org. Evol.},
	Pages = {1699-1711},
	Title = {Likelihood of ancestor states in adaptive radiation},
	Volume = {51},
	Year = {1997}}

@article{Schrago2014,
	Author = {C. G. Schrago},
	Journal = {Mol. Biol. Evol.},
	Number = {1},
	Pages = {37--47},
	Title = {The effective population sizes of the anthropoid ancestors of the human--chimpanzee lineage provide insights on the historical biogeography of the great apes},
	Volume = {31},
	Year = {2014}}

@article{Schrago2014b,
	Author = {C. G. Schrago},
	Journal = {Genetica},
	Number = {4},
	Pages = {273--280},
	Title = {Estimation of the ancestral effective population sizes of {A}frican great apes under different selection regimes},
	Volume = {142},
	Year = {2014}}

@article{Schwartz,
	Author = {G. Schwartz},
	Journal = {Ann. Stat.},
	Number = {2},
	Pages = {461--464},
	Title = {Estimating the dimension of a model.},
	Volume = {6},
	Year = {1978}}

@article{Seqgen,
	Author = {A. Rambaut and N. C. Grassly},
	Journal = {Comput. Appl. Biosci.},
	Pages = {235---238},
	Title = {Seq-Gen: an application for the {Monte} {Carlo} simulation of {DNA} sequence evolution along phylogenetic trees.},
	Volume = {13},
	Year = {1997}}

@article{Shapiro2004,
	Author = {B. Shapiro and A. J. Drummond and A. Rambaut and M. C. Wilson and P. E. Matheus and A. V. Sher and O. G. Pybus and M. T. P. Gilbert and I. Barnes and J. Binladen and E. Willerslev and A. J. Hansen and G. F. Baryshnikov and J. A. Burns and S. Davydov and J. C. Driver and D. G. Froese and C. R. Harington and G. Keddie and P. Kosintsev and M. L. Kunz and L. D. Martin and R. O. Stephenson and J. Storer and R. Tedford and S. Zimov and A. Cooper},
	Journal = {Science},
	Pages = {1561--1565},
	Title = {Rise and fall of the {B}eringian steppe bison},
	Volume = {306},
	Year = {2004}}

@article{Shapiro2006,
	Author = {B. Shapiro and A. Rambaut and A. J. Drummond},
	Journal = {Mol. Biol. Evol.},
	Number = {1},
	Pages = {7--9},
	Title = {Choosing Appropriate Substitution Models for the Phylogenetic Analysis of Protein-Coding Sequences},
	Volume = {23},
	Year = {2006}}

@article{Shapiro2011,
	Author = {B. Shapiro and S. Y. W. Ho and A. J. Drummond and M. A. Suchard and O. G. Pybus and A. Rambaut},
	Journal = {Mol. Biol. Evol.},
	Number = {2},
	Pages = {879--887},
	Title = {A {B}ayesian phylogenetic method to estimate unknown sequence ages},
	Volume = {28},
	Year = {2011}}

@article{Sinsheimer,
	Author = {J. S. Sinsheimer and J. A. Lake and R. J. Little},
	Journal = {Biometrics},
	Pages = {193--210},
	Title = {{B}ayesian hypothesis testing of four-taxon topologies using molecular sequence data.},
	Volume = {52},
	Year = {1996}}

@incollection{Silverman,
	Address = {London},
	Author = {B. W. Silverman},
	Booktitle = {Density Estimation for Statistics and Data Analysis.},
	Pages = {34--72},
	Publisher = {Chapman \& Hall/CRC.},
	Title = {The kernel method for univariate data},
	Year = {1986}}

@article{Smith2004,
	Author = {D. J. Smith and A. S. Lapedes and J. C. {de Jong} and T. M. Bestebroer and G. F. Rimmelzwaan and A. D. M. E. Osterhaus and R. A. M. Fouchier},
	Journal = {Science},
	Number = {5682},
	Pages = {371--376},
	Title = {Mapping the antigenic and genetic evolution of influenza virus},
	Volume = {305},
	Year = {2004}}

@incollection{Smith2005,
	Author = {D. L. Smith},
	Booktitle = {Ecosystem function in heterogeneous landscapes},
	Editor = {G. M. Lovett and C. G. Jones and M. G. Turner and K. C. Weathers},
	Pages = {137--164},
	Publisher = {Springer},
	Title = {Spatial heterogeneity in infectious disease epidemics},
	Year = {2005}}

@article{Smith2009,
	Author = {G. J. D. Smith and D. Vijaykrishna and J. Bahl and S. J. Lycett and M. Worobey and O. G. Pybus and S. K. Ma and C. L. Cheung and J. Raghwani and S. Bhatt and J. S. M. Peiris and Y. Guan and A. Rambaut},
	Journal = {Nature},
	Pages = {1122--1125},
	Title = {Origins and evolutionary genomics of the 2009 swine-origin {H1N1} influenza {A} epidemic},
	Volume = {459},
	Year = {2009}}

@book{Snow1855,
	Address = {New Burlington Street, London, England},
	Author = {J. Snow},
	Publisher = {John Churchill},
	Title = {On the mode of communication of cholera},
	Year = {1855}}

@article{Spiegelhalter,
	Author = {D. J. Spiegelhalter and A. F. M. Smith},
	Journal = {J. R. Stat. Soc. B (Methodological)},
	Pages = {377--387},
	Title = {{B}ayes factors for linear and log-Linear models with vague prior information.},
	Volume = {44},
	Year = {1982}}

@article{Spiegelhalter2002,
	Author = {D. J. Spiegelhalter and N. G. Best and B. P. Carlin and A. {Van Der Linde}},
	Journal = {J. R. Stat. Soc. Series B Stat. Methodol.},
	Pages = {583--639},
	Title = {Bayesian measures of model complexity and fit},
	Volume = {64},
	Year = {2002}}

@article{Stack2010,
	Author = {J. C. Stack and J. D. Welch and M. J. Ferrari and B. U. Shapiro and B. T. Grenfell},
	Journal = {J. R. Soc. Interface},
	Pages = {1119--1127},
	Title = {Protocols for sampling viral sequences to study epidemic dynamics},
	Volume = {7},
	Year = {2010}}

@article{Stadler2010,
	Author = {T. Stadler},
	Journal = {J. Theor. Biol.},
	Pages = {396--404},
	Title = {Sampling-through-time in birth-death trees},
	Volume = {267},
	Year = {2010}}

@article{Stadler2012,
	Author = {T. Stadler and R. Kouyos and V. {von Wyl} and S. Yerly and J. B{\"o}ni and P. B{\"u}rgisser and T. Klimkait and B. Joos and P. Rieder and D. Xie and H. F. G{\"u}nthard and A. J. Drummond and S. Bonhoeffer and {the Swiss HIV Cohort Study}},
	Journal = {Mol. Biol. Evol.},
	Pages = {347--357},
	Title = {Estimating the basic reproductive number from viral sequence data},
	Volume = {29},
	Year = {2012}}

@article{Stadler2013,
	Author = {T. Stadler and D. K{\"u}hnert and S. Bonhoeffer and A. J. Drummond},
	Journal = {Proc. Natl. Acad. Sci. USA},
	Number = {1},
	Pages = {228--233},
	Title = {Birth-death skyline plot reveals temporal changes of epidemic spread in {HIV} and hepatitis {C} virus ({HCV})},
	Volume = {110},
	Year = {2013}}

@article{Steel,
	Author = {M. A. Steel},
	Journal = {Trends Genet.},
	Number = {6},
	Pages = {307--309},
	Title = {Should phylogenetic models be trying to `fit an elephant'?},
	Volume = {21},
	Year = {2005}}

@article{Stone2011,
	Author = {E. A. Stone},
	Journal = {Syst. Biol.},
	Number = {3},
	Pages = {245--260},
	Title = {Why the phylogenetic regression appears robust to tree misspecification},
	Volume = {60},
	Year = {2011}}

@article{Streicker2010,
	Author = {D. G. Streicker and A. S. Turmelle and M. J. Vonhof and I. V. Kuzmin and G. F. McCracken and C. E. Rupprecht},
	Journal = {Science},
	Number = {5992},
	Pages = {676--679},
	Title = {Host phylogeny constrains cross-species emergence and establishment of rabies virus in bats},
	Volume = {329},
	Year = {2010}}

@article{Streicker2012,
	Author = {D. G. Streicker and P. Lemey and A. Velasco-Villa and C. E. Rupprecht},
	Journal = {PLoS. Path.},
	Number = {5},
	Pages = {e1002720},
	Title = {Rates of viral evolution are linked to host geography in bat rabies},
	Volume = {8},
	Year = {2012}}

@article{Strickland2014,
	Author = {S. L. Strickland and B. D. Rife and S. L. Lamers and D. J. Nolan and N. M. C. Veras and M. C. F. Prosperi and T. H. Burdo and P. Autissier and B. Nowlin and M. M. Goodenow and M. A. Suchard and K. C. Williams and M. Salemi},
	Journal = {J. Gen. Virol.},
	Pages = {2784--2795},
	Title = {Spatiotemporal dynamics of simian immunodeficiency virus brain infection in {CD8}$^{+}$ lymphocyte-depleted rhesus macaques with neuro{AIDS}},
	Volume = {95},
	Year = {2014}}

@article{Strimmer2001,
	Author = {K. Strimmer and O. G. Pybus},
	Journal = {Mol. Biol. Evol.},
	Number = {12},
	Pages = {2298--2305},
	Title = {Exploring the demographic history of {DNA} sequences using the generalized skyline plot},
	Volume = {18},
	Year = {2001}}

@article{suchard2003testing,
	Author = {Suchard, M.A. and Weiss, R.E. and Sinsheimer, J.S.},
	Journal = {Systematic biology},
	Number = {1},
	Pages = {48--54},
	Publisher = {Oxford University Press},
	Title = {Testing a molecular clock without an outgroup: derivations of induced priors on branch-length restrictions in a {B}ayesian framework},
	Volume = {52},
	Year = {2003}}

@article{suchard2005models,
	Author = {Suchard, M.A. and Weiss, R.E. and Sinsheimer, J.S.},
	Journal = {Biometrics},
	Number = {3},
	Pages = {665--673},
	Publisher = {Wiley Online Library},
	Title = {Models for estimating {B}ayes factors with applications to phylogeny and tests of monophyly},
	Volume = {61},
	Year = {2005}}

@article{Suchard01,
	Author = {M. A. Suchard and R. E. Weiss and J. S. Sinsheimer},
	Journal = {Mol. Biol. Evol.},
	Number = {6},
	Pages = {1001--1013},
	Title = {{B}ayesian selection of continuous-time {M}arkov chain evolutionary models.},
	Volume = {18},
	Year = {2001}}

@article{Suchard2003,
	Author = {M. A. Suchard and C. M. Kitchen and J. S. Sinsheimer and R. E. Weiss},
	Journal = {Syst. Biol.},
	Number = {5},
	Pages = {649--664},
	Title = {Hierarchical phylogenetic models for analyzing multipartite sequence data.},
	Volume = {52},
	Year = {2003}}

@article{Suchard05,
	Author = {M. A. Suchard and R. E. Weiss and J. S. Sinsheimer},
	Journal = {Biometrics},
	Number = {3},
	Pages = {665--673},
	Title = {Models for estimating {B}ayes factors with applications to phylogeny and tests of monophyly.},
	Volume = {61},
	Year = {2005}}

@article{Suchard2009,
	Author = {M. A. Suchard and A. Rambaut},
	Journal = {Bioinformatics},
	Pages = {1370--1376},
	Title = {Many-core algorithms for statistical phylogenetics},
	Volume = {25},
	Year = {2009}}

@article{Swenson2015,
	Author = {U. Swenson and J. Munzinger and P. P. {Lowry II} and B. Cronholm and S. Nylinder},
	Journal = {Bot. J. Linn. Soc.},
	Pages = {57--77},
	Title = {Island life - classification, speciation and cryptic species of Pycnandra (Sapotaceae) in {N}ew {C}aledonia},
	Volume = {179},
	Year = {2015}}

@article{Tatem2011,
	Author = {A. Tatem},
	Journal = {Nature},
	Pages = {292--293},
	Title = {Epidemiology: charting the spread of sickness},
	Volume = {475},
	Year = {2011}}

@incollection{Tavare,
	Address = {Providence (RI)},
	Author = {S. Tavar\'{e}},
	Booktitle = {Some mathematical questions in biology: {DNA} sequence analysis.},
	Editor = {M. S. Waterman},
	Pages = {57--86},
	Publisher = {American Mathematical Society.},
	Title = {Some probabilistic and statistical problems in the analysis of {DNA} sequences.},
	Year = {1986}}

@article{Terra-Araujo2015,
	Author = {M. H. Terra-Araujo and A. D. {de Faria} and A. Vicentini and S. Nylinder and U. Swenson},
	Journal = {Mol. Phyl. Evol.},
	Pages = {1--13},
	Title = {Species tree phylogeny and biogeography of the Neotropical genus Pradosia (Sapotaceae, Chrysophylloideae)},
	Volume = {87},
	Year = {2015}}

@article{Thorne1998,
	Author = {J. L. Thorne and H. Kishino and I. S. Painter},
	Journal = {Mol. Biol. Evol.},
	Pages = {1647--1657},
	Title = {Estimating the rate of evolution of the rate of molecular evolution},
	Volume = {15},
	Year = {1998}}

@article{Toon2015,
	Author = {A. Toon and M. D. Crisp and H. Gamage and J. Mant and D. C. Morris and S. Schmidt and L. G. Cook},
	Journal = {Sci. Rep.},
	Pages = {12398},
	Title = {Key innovation or adaptive change? {A} test of leaf traits using Triodiinae in {A}ustralia},
	Volume = {5},
	Year = {2015}}

@article{Trovao2015,
	Author = {N. S. Trov{\~a}o and M. A. Suchard and G. Baele and M. Gilbert and P. Lemey},
	Journal = {Mol. Biol. Evol.},
	Pages = {3264--3275},
	Title = {Bayesian inference reveals host-specific contributions to the epidemic expansion of Influenza {A H5N1}},
	Volume = {32},
	Year = {2015}}

@article{Vaughan2014,
	Author = {T. G. Vaughan and D. K{\"u}hnert and A. Popinga and D. Welch and A. J. Drummond},
	Journal = {Bioinformatics},
	Number = {16},
	Pages = {2272--2279},
	Title = {Efficient {B}ayesian inference under the structured coalescent},
	Volume = {30},
	Year = {2014}}

@article{Verdinelli,
	Author = {I. Verdinelli and L. Wasserman},
	Journal = {J. Am. Stat. Assoc.},
	Number = {430},
	Pages = {614--618},
	Title = {Computing {B}ayes factors using a generalization of the {S}avage-{D}ickey density ratio.},
	Volume = {90},
	Year = {1995}}

@article{Volz2009,
	Author = {E. M. Volz and S. L. Kosakovsky Pond and M. J. Ward and A. J. Leigh Brown and S. D. W. Frost},
	Journal = {Genetics},
	Pages = {1421--1430},
	Title = {Phylodynamics of infectious disease epidemics},
	Volume = {183},
	Year = {2009}}

@article{Volz2012,
	Author = {E. M. Volz},
	Journal = {Genetics},
	Pages = {187--201},
	Title = {Complex population dynamics and the coalescent under neutrality},
	Volume = {190},
	Year = {2012}}

@article{Volz2013,
	Author = {E. M. Volz and K. Koelle and T. Bedford},
	Journal = {PLoS Comp. Biol.},
	Number = {3},
	Pages = {e1002947},
	Title = {Viral phylodynamics},
	Volume = {9},
	Year = {2013}}

@article{Volz2014,
	Author = {E. M. Volz and S. D. W. Frost},
	Journal = {J. R. Soc. Interface},
	Pages = {20140945},
	Title = {Sampling through time and phylodynamic inference with coalescent and birth--death models},
	Volume = {11},
	Year = {2014}}

@article{Vrancken2014,
	Author = {B. Vrancken and A. Rambaut and M. A. Suchard and A. J. Drummond and G. Baele and I. Derdelinckx and E. Van Wijngaerden and A.-M. Vandamme and K. Van Laethem and P. Lemey},
	Journal = {PLoS Comp. Biol.},
	Number = {4},
	Pages = {e1003505},
	Title = {The genealogical population dynamics of {HIV-1} in a large transmission chain: bridging within and among host evolutionary rates},
	Volume = {10},
	Year = {2014}}

@article{Vrancken2014b,
	Author = {B. Vrancken and P. Lemey and A. Rambaut and T. Bedford and B. Longdon and H. F. Gunthard and M. A. Suchard},
	Journal = {Methods Ecol. Evol.},
	Pages = {67--82},
	Title = {Simultaneously estimating evolutionary history and repeated traits phylogenetic signal: applications to viral and host phenotypic evolution},
	Volume = {6},
	Year = {2014}}

@article{Ward2013,
	Author = {M. J. Ward and S. J. Lycett and M. L. Kalish and A. Rambaut and A. J. {Leigh Brown}},
	Journal = {J. Virol.},
	Number = {4},
	Pages = {1967--1973},
	Title = {Estimating the rate of intersubtype recombination in early {HIV}-1 group {M} strains},
	Volume = {87},
	Year = {2013}}

@article{Ward2014,
	Author = {M. J. Ward and C. L. Gibbons and P. R. McAdam and B. A. D. {van Bunnik} and E. K. Girvan and G. F. Edwards and J. R. Fitzgerald and M. E. J. Woolhouse},
	Journal = {Appl. Environ. Microbiol.},
	Number = {23},
	Pages = {7275--7282},
	Title = {Time-scaled evolutionary analysis of the transmission and antibiotic resistance dynamics of Staphylococcus aureus Clonal Complex 398},
	Volume = {80},
	Year = {2014}}

@article{Whelan2007,
	Author = {S. Whelan},
	Journal = {Syst. Biol.},
	Number = {5},
	Pages = {727--740},
	Title = {New Approaches to Phylogenetic Tree Search and Their Application to Large Numbers of Protein Alignments},
	Volume = {56},
	Year = {2007}}

@article{Worobey,
	Author = {M. Worobey and M. Gemmel and D. E. Teuwen and T. Haselkorn and K. Kunstman and M. Bunce and J. J. Muyembe and J. M. M. Kabongo and R. M. Kalengayi and E. Van Marck and M. Thomas and P. Gilbert and S. M. Wolinsky},
	Journal = {Nature},
	Pages = {661--665},
	Title = {Direct evidence of extensive diversity of {HIV}-1 in {K}inshasa by 1960.},
	Volume = {455},
	Year = {2008}}

@article{Worobey2014,
	Author = {M. Worobey and G.-Z. Han and A. Rambaut},
	Journal = {Nature},
	Pages = {254--257},
	Title = {A synchronized global sweep of the internal genes of modern avian influenza virus},
	Volume = {508},
	Year = {2014}}

@article{Wright1934,
	Author = {S. Wright},
	Journal = {Genetics},
	Pages = {506--536},
	Title = {An analysis of variability in the number of digits in an inbred strain of guinea pigs},
	Volume = {19},
	Year = {1934}}

@article{Xie,
	Author = {W. Xie and P. O. Lewis and Y. Fan and L. Kuo and M. H. Chen},
	Journal = {Syst. Biol.},
	Number = {2},
	Pages = {150--160},
	Title = {Improving marginal likelihood estimation for {B}ayesian phylogenetic model selection.},
	Volume = {60},
	Year = {2011}}

@article{Yang1994,
	Author = {Z. Yang},
	Journal = {J. Mol. Evol.},
	Number = {39},
	Pages = {306--314},
	Title = {Maximum likelihood phylogenetic estimation from {DNA} sequences with variable rates over sites: approximate methods},
	Volume = {11},
	Year = {1994}}

@article{Yang1996,
	Author = {Z. Yang},
	Journal = {Trends Ecol. Evol.},
	Number = {9},
	Pages = {367--372},
	Title = {Among-site rate variation and its impact on phylogenetic analyses},
	Volume = {11},
	Year = {1996}}

@article{Yang1997,
	Author = {Z. Yang and B. Rannala},
	Journal = {Mol. Biol. Evol.},
	Number = {7},
	Pages = {717--724},
	Title = {{B}ayesian phylogenetic inference using {DNA} sequences: a {M}arkov chain {M}onte {C}arlo method.},
	Volume = {14},
	Year = {1997}}

@book{YangBook,
	Author = {Z. Yang},
	Publisher = {Oxford University Press},
	Title = {Computational molecular evolution},
	Year = {2006}}

@article{Yoder2000,
	Author = {A. D. Yoder and Z. Yang},
	Journal = {Mol. Biol. Evol.},
	Number = {1},
	Pages = {1081--1090},
	Title = {Estimation of primate speciation dates using local molecular clocks},
	Volume = {17},
	Year = {2000}}

@article{Ypma2012,
	Author = {R. J. F. Ypma and A. M. A. Bataille and A. Stegeman and G. Koch and J. Wallinga and W. M. {van Ballegooijen}},
	Journal = {Proc. R. Soc. B.},
	Pages = {444--450},
	Title = {Unravelling transmission trees of infectious diseases by combining genetic and epidemiological data},
	Volume = {279},
	Year = {2012}}

@article{Ypma2013,
	Author = {R. J. F. Ypma and M. Jonges and A. Bataille and A. Stegeman and G. Koch and M. {Van Boven} and M. Koopmans and W. M. {Van Ballegooijen} and J. Wallinga},
	Journal = {J. Infect. Dis.},
	Pages = {730--735},
	Title = {Genetic data provide evidence for wind-mediated transmission of highly pathogenic avian influenza},
	Volume = {207},
	Year = {2013}}

@article{Ypma2013b,
	Author = {R. J. F. Ypma and W. M. {Van Ballegooijen} and J. Wallinga},
	Journal = {Genetics},
	Pages = {1055--1062},
	Title = {Relating phylogenetic trees to transmission trees of infectious disease outbreaks},
	Volume = {195},
	Year = {2013}}

@article{Yule1924,
	Added-At = {2007-06-26T15:08:05.000+0200},
	Author = {Yule, G. U.},
	Biburl = {http://www.bibsonomy.org/bibtex/2f65b3bdce1f38c2b4018a295a121e60a/gilles.daniel},
	Interhash = {35a4a8016e31c172c2ead0ed6da7e3f3},
	Intrahash = {f65b3bdce1f38c2b4018a295a121e60a},
	Journal = {F.R.S. Philos. Trans. R. Soc. Lond. B Biol. Sci.},
	Keywords = {imported},
	Pages = {21--87},
	Timestamp = {2007-06-26T15:08:05.000+0200},
	Title = {A mathematical theory of evolution based on the conclusions of {Dr}. {J}.{C}. Willis},
	Volume = 213,
	Year = 1924}

@article{Zhu,
	Author = {T. Zhu and B. T. Korber and A. J. Nahmias and E. Hooper and P. M. Shaper and D. D. Ho},
	Journal = {Nature},
	Pages = {594--597},
	Title = {An {A}frican {HIV}-1 sequence from 1959 and implications for the origin of the epidemic.},
	Volume = {391},
	Year = {1998}}

@article{Zinder2013,
	Author = {D. Zinder and T. Bedford and S. Gupta and M. Pascual},
	Journal = {PLoS Path.},
	Number = {1},
	Pages = {e10031054},
	Title = {The roles of competition and mutation in shaping antigenic and genetic diversity in influenza},
	Volume = {9},
	Year = {2013}}

@article{wang2015bayesian,
	Author = {Wang, Liangliang and Bouchard-C{\^o}t{\'e}, Alexandre and Doucet, Arnaud},
	Journal = {Journal of the American Statistical Association},
	Number = {512},
	Pages = {1362--1374},
	Publisher = {Taylor \& Francis},
	Title = {Bayesian phylogenetic inference using a combinatorial sequential Monte Carlo method},
	Volume = {110},
	Year = {2015}}

@article{wang2018annealed,
	Author = {Wang, Liangliang and Wang, Shijia and Bouchard-C{\^o}t{\'e}, Alexandre},
	Journal = {arXiv preprint arXiv:1806.08813},
	Title = {An Annealed Sequential Monte Carlo Method for Bayesian Phylogenetics},
	Year = {2018}}
